# Supplementary material for: Selective inhibition of cullin 3 neddylation through covalent targeting DCN1 protects mice from acetaminophen-induced liver toxicity
Source: Nat Commun. 2021 May 11;12:2621. doi: 10.1038/s41467-021-22924-4 (PMC8113459; doi:10.1038/s41467-021-22924-4)
Supplement: Supplementary file 4 — Source data [file 41467_2021_22924_MOESM4_ESM.xlsx]

## Sheet: Figure 2a
	10 min	60 min	180 min	720 min
1	0	0		0
2	0	0	15	70
3	0	0	0	40
4	0	0	0	3
5	0	0	2	30
DI-1548	100	100	100
DI-1859	100	100	100
8	2	15	55	100
9	3	30	50	100
10	80	100	100	100

## Sheet: Figure 5a
Concentration (nM)	DI-1548		DI-1548 DD
10000			20.5	22.6
3333.33			28.3	29.7
1111.11			36.2	35.7
370.37			42.9	41.1
123.457			43.5	44.2
41.1523			43.9	44.9
13.7174			45.7	45.7
4.57247			46.4	45.6
1.52416			42.8	45.5
0.508053			47	44.7
0.169351			48.4	48
1000	16.2	15.8
333.333	15.3	15.7
111.111	14.3	14.5
37.037	15.7	15.4
12.3457	17.8	17.9
4.11523	32.5	31.9
1.37174	41.3	41.3
0.457247	43.8	44
0.152416	44.1	44.8
0.050805	43.5	45.8
0.016935	44.2	44.7

## Sheet: Figure 5c
Time (s)	DI-591	DI-548
0	0.00596026	0.00476801
0.2	0.00663031	0.00485091
0.4	0.00760962	0.00528672
0.6	0.00822233	0.0055591
0.8	0.00833378	0.00544219
1	0.00894968	0.00540397
1.2	0.00909244	0.0052553
1.4	0.00992994	0.0054638
1.6	0.0104409	0.00547518
1.8	0.0103327	0.0053697
2	0.0112414	0.00630771
2.2	0.011746	0.00686641
2.4	0.0113992	0.0072307
2.6	0.0111867	0.0063194
2.8	0.0107895	0.00613351
3	0.0100577	0.00596326
3.2	0.00950008	0.00560502
3.4	0.00900196	0.00614829
3.6	0.00909347	0.00591287
3.8	0.0088329	0.00674529
4	0.00928785	0.00713333
4.2	0.00978685	0.00800772
4.4	0.0106007	0.00908477
4.6	0.0110822	0.00886417
4.8	0.0115268	0.00875108
5	0.0127722	0.00947666
5.2	0.0140935	0.0102927
5.4	0.0151296	0.010453
5.6	0.015947	0.0111978
5.8	0.0164485	0.0112144
6	0.0181318	0.0120306
6.2	0.0189827	0.0125011
6.4	0.0200034	0.0129198
6.6	0.0193496	0.0129425
6.8	0.0191464	0.0129667
7	0.019215	0.0136701
7.2	0.0187459	0.0138061
7.4	0.0189834	0.0148409
7.6	0.0188917	0.015061
7.8	0.0187902	0.0162108
8	0.0194807	0.016854
8.2	0.0197609	0.017696
8.4	0.0208494	0.0185348
8.6	0.021596	0.0190785
8.8	0.0221877	0.0197406
9	0.0235813	0.0207632
9.2	0.0248336	0.0217309
9.4	0.0253258	0.021147
9.6	0.0269659	0.0222424
9.8	0.0275377	0.0214746
10	0.0284323	0.0216877
10.2	0.0291644	0.0218554
10.4	0.0296653	0.0222863
10.6	0.0298915	0.0224345
10.8	0.0315693	0.0232194
11	0.0321982	0.0240351
11.2	0.0325672	0.0248521
11.4	0.0338125	0.0265053
11.6	0.0338765	0.0271743
11.8	0.0339813	0.0284997
12	0.0341113	0.0289036
12.2	0.034109	0.0299564
12.4	0.0349707	0.0311556
12.6	0.0352516	0.0318233
12.8	0.0358018	0.0324317
13	0.0359115	0.0332978
13.2	0.0361583	0.0332236
13.4	0.0368594	0.0322316
13.6	0.0372036	0.03288
13.8	0.0372076	0.0331962
14	0.037305	0.0332819
14.2	0.0377281	0.0336836
14.4	0.0377419	0.0346907
14.6	0.0384069	0.0353721
14.8	0.0393823	0.036523
15	0.039225	0.0371033
15.2	0.0396693	0.03744
15.4	0.0403522	0.0385848
15.6	0.0402376	0.0385471
15.8	0.0404561	0.0383198
16	0.0405542	0.0380899
16.2	0.0410413	0.0380817
16.4	0.0417264	0.0385379
16.6	0.0416643	0.0384278
16.8	0.0421054	0.0382969
17	0.0424973	0.0378828
17.2	0.0438132	0.0376712
17.4	0.0449362	0.0383765
17.6	0.0449122	0.039111
17.8	0.0457388	0.039471
18	0.0469081	0.0395065
18.2	0.0479529	0.0402335
18.4	0.048474	0.0412041
18.6	0.0497752	0.0430491
18.8	0.0506829	0.0435
19	0.0505599	0.0434307
19.2	0.0510629	0.0433258
19.4	0.0520296	0.0450761
19.6	0.0521417	0.0450782
19.8	0.052435	0.0459356
20	0.0528926	0.0468824
20.2	0.0539187	0.048076
20.4	0.053783	0.0488333
20.6	0.0540304	0.0489888
20.8	0.0545908	0.049394
21	0.0560125	0.0508644
21.2	0.0567524	0.051721
21.4	0.0575835	0.051944
21.6	0.0590655	0.0526198
21.8	0.0604594	0.0527853
22	0.0618545	0.0533358
22.2	0.0617421	0.0529417
22.4	0.062238	0.0534302
22.6	0.0624935	0.0544822
22.8	0.0620707	0.0534925
23	0.061806	0.0536522
23.2	0.0621959	0.0541776
23.4	0.0621225	0.0548075
23.6	0.0616378	0.0544387
23.8	0.0618775	0.0555165
24	0.0621649	0.0554793
24.2	0.0621139	0.0552021
24.4	0.0615818	0.0550556
24.6	0.0621634	0.0558118
24.8	0.0631611	0.0565658
25	0.0641585	0.0569857
25.2	0.0649658	0.0578856
25.4	0.0665831	0.0590163
25.6	0.0679872	0.0605751
25.8	0.0684349	0.0614192
26	0.0691112	0.0624894
26.2	0.0698595	0.063546
26.4	0.0710504	0.0646216
26.6	0.0714477	0.0655559
26.8	0.0708822	0.0653031
27	0.0716323	0.0668139
27.2	0.0720567	0.0669763
27.4	0.0717959	0.067305
27.6	0.0717805	0.0676962
27.8	0.071832	0.0679762
28	0.071725	0.0670548
28.2	0.0716706	0.0672595
28.4	0.0719461	0.0674809
28.6	0.072603	0.0675937
28.8	0.07267	0.0676156
29	0.0724701	0.0676611
29.2	0.0736803	0.0686948
29.4	0.0744021	0.0686917
29.6	0.0750508	0.0689299
29.8	0.075771	0.0693436
30	0.0766497	0.069534
30.2	0.0777386	0.069837
30.4	0.0791839	0.0702362
30.6	0.0795783	0.0716785
30.8	0.0792653	0.0719264
31	0.0804559	0.0730731
31.2	0.0809976	0.0739982
31.4	0.0806274	0.0752359
31.6	0.0807982	0.0754615
31.8	0.080893	0.0760273
32	0.0810526	0.0766334
32.2	0.0811024	0.0775588
32.4	0.0812825	0.0769863
32.6	0.0815571	0.0778483
32.8	0.0811741	0.0780001
33	0.0813582	0.0785531
33.2	0.0819362	0.078953
33.4	0.0821803	0.0790866
33.6	0.0830299	0.079453
33.8	0.0838866	0.0800003
34	0.08499	0.0802938
34.2	0.0860471	0.0813496
34.4	0.0876158	0.0823417
34.6	0.0870581	0.0827322
34.8	0.0869614	0.0828109
35	0.08723	0.0827276
35.2	0.087959	0.0846822
35.4	0.0880643	0.0844225
35.6	0.0891362	0.0845494
35.8	0.0902804	0.0860226
36	0.0910125	0.0867406
36.2	0.0909744	0.0864556
36.4	0.0908089	0.0860261
36.6	0.0906449	0.0867786
36.8	0.0909774	0.0873271
37	0.091316	0.0881729
37.2	0.0915207	0.088683
37.4	0.0914868	0.0888097
37.6	0.0921784	0.0895408
37.8	0.093013	0.0902416
38	0.0934399	0.0906312
38.2	0.0942541	0.0915727
38.4	0.0947433	0.0918653
38.6	0.0944119	0.0918025
38.8	0.0950496	0.0921199
39	0.095305	0.0921201
39.2	0.0962204	0.0934244
39.4	0.096783	0.0925766
39.6	0.0985122	0.0938328
39.8	0.0992346	0.0946734
40	0.100231	0.0947825
40.2	0.100564	0.0951621
40.4	0.100141	0.0949943
40.6	0.100501	0.0951604
40.8	0.101019	0.0952008
41	0.100646	0.0956685
41.2	0.100772	0.0959501
41.4	0.10103	0.0964305
41.6	0.101877	0.0972546
41.8	0.102716	0.0981038
42	0.103385	0.0986636
42.2	0.104578	0.09938
42.4	0.105805	0.100737
42.6	0.106493	0.101329
42.8	0.107236	0.102346
43	0.107206	0.103063
43.2	0.107789	0.103395
43.4	0.108674	0.104083
43.6	0.110004	0.105316
43.8	0.110064	0.105596
44	0.110728	0.106495
44.2	0.109783	0.106062
44.4	0.108403	0.104884
44.6	0.108356	0.104702
44.8	0.108176	0.104892
45	0.10759	0.104814
45.2	0.108524	0.104835
45.4	0.108701	0.105309
45.6	0.109143	0.105453
45.8	0.109629	0.10599
46	0.110283	0.105847
46.2	0.111691	0.107202
46.4	0.112556	0.10855
46.6	0.112499	0.1082
46.8	0.112965	0.108458
47	0.112901	0.108356
47.2	0.113358	0.108687
47.4	0.114185	0.109322
47.6	0.114678	0.11034
47.8	0.114401	0.110669
48	0.114462	0.110844
48.2	0.114364	0.110543
48.4	0.114038	0.110983
48.6	0.114628	0.111603
48.8	0.115161	0.112111
49	0.116609	0.113222
49.2	0.117819	0.114427
49.4	0.118075	0.115143
49.6	0.11844	0.115614
49.8	0.118618	0.115827
50	0.119503	0.115879
50.2	0.119795	0.116579
50.4	0.119301	0.116066
50.6	0.119585	0.115519
50.8	0.12057	0.116276
51	0.12102	0.116811
51.2	0.121	0.117595
51.4	0.120841	0.118093
51.6	0.121873	0.119739
51.8	0.121807	0.119673
52	0.12237	0.12013
52.2	0.123204	0.12143
52.4	0.12396	0.122214
52.6	0.125297	0.123538
52.8	0.126363	0.124523
53	0.126629	0.125961
53.2	0.127329	0.126626
53.4	0.128524	0.127643
53.6	0.129701	0.128978
53.8	0.130308	0.129188
54	0.130862	0.129231
54.2	0.130864	0.129498
54.4	0.131848	0.130399
54.6	0.132603	0.131267
54.8	0.132293	0.131677
55	0.132129	0.131304
55.2	0.132321	0.131009
55.4	0.132839	0.13159
55.6	0.134108	0.132457
55.8	0.133568	0.131865
56	0.134181	0.132995
56.2	0.134475	0.134214
56.4	0.134439	0.133938
56.6	0.134332	0.133841
56.8	0.133888	0.133079
57	0.134096	0.133638
57.2	0.135983	0.134773
57.4	0.136376	0.135264
57.6	0.136432	0.135475
57.8	0.135513	0.134804
58	0.135915	0.134919
58.2	0.135703	0.134611
58.4	0.136455	0.135308
58.6	0.136073	0.135137
58.8	0.135691	0.135428
59	0.137253	0.136018
59.2	0.137938	0.136714
59.4	0.138356	0.137697
59.6	0.139359	0.139073
59.8	0.13978	0.139793
60	0.140752	0.141262
60.2	0.141073	0.141584
60.4	0.140932	0.141106
60.6	0.141918	0.141815
60.8	0.141524	0.141942
61	0.141959	0.142971
61.2	0.142696	0.143804
61.4	0.14221	0.143118
61.6	0.142174	0.143516
61.8	0.142877	0.144129
62	0.143183	0.14412
62.2	0.1425	0.143983
62.4	0.14321	0.144748
62.6	0.143125	0.145262
62.8	0.142977	0.145796
63	0.143489	0.146295
63.2	0.143435	0.146808
63.4	0.144244	0.147355
63.6	0.1455	0.148701
63.8	0.147032	0.148409
64	0.147843	0.148729
64.2	0.148192	0.149672
64.4	0.149174	0.150543
64.6	0.15082	0.151709
64.8	0.151393	0.151985
65	0.152436	0.152423
65.2	0.153328	0.153334
65.4	0.152689	0.15235
65.6	0.153487	0.153134
65.8	0.153475	0.153217
66	0.15275	0.153103
66.2	0.151772	0.153208
66.4	0.151825	0.153154
66.6	0.150681	0.153232
66.8	0.150035	0.153457
67	0.149625	0.153712
67.2	0.148647	0.153133
67.4	0.14927	0.153203
67.6	0.149857	0.15375
67.8	0.151098	0.154545
68	0.151026	0.155478
68.2	0.152291	0.157259
68.4	0.15293	0.158164
68.6	0.153365	0.15915
68.8	0.154122	0.159858
69	0.153759	0.160056
69.2	0.153913	0.160857
69.4	0.154125	0.16105
69.6	0.154602	0.161501
69.8	0.154061	0.161835
70	0.154496	0.161998
70.2	0.154417	0.162224
70.4	0.155491	0.16292
70.6	0.15614	0.163165
70.8	0.157299	0.163294
71	0.157984	0.162814
71.2	0.158526	0.163155
71.4	0.160391	0.164558
71.6	0.160655	0.165007
71.8	0.161702	0.16645
72	0.162401	0.166773
72.2	0.163333	0.167621
72.4	0.163365	0.168345
72.6	0.163499	0.168956
72.8	0.163831	0.169173
73	0.163857	0.169289
73.2	0.164115	0.170001
73.4	0.163937	0.169812
73.6	0.162975	0.169189
73.8	0.163727	0.169884
74	0.164058	0.169552
74.2	0.164974	0.170485
74.4	0.165783	0.171395
74.6	0.166325	0.171367
74.8	0.166126	0.171292
75	0.166604	0.172337
75.2	0.167262	0.17356
75.4	0.167742	0.17374
75.6	0.167977	0.174143
75.8	0.168923	0.174842
76	0.169239	0.174329
76.2	0.168683	0.174109
76.4	0.168665	0.174408
76.6	0.168767	0.17474
76.8	0.168868	0.174839
77	0.168794	0.174789
77.2	0.168461	0.175173
77.4	0.168539	0.175505
77.6	0.168754	0.176134
77.8	0.169798	0.177156
78	0.169863	0.177531
78.2	0.170677	0.178233
78.4	0.170621	0.178941
78.6	0.170784	0.179154
78.8	0.170478	0.179751
79	0.171104	0.180491
79.2	0.171752	0.180523
79.4	0.172515	0.180705
79.6	0.1724	0.180459
79.8	0.172288	0.180242
80	0.172002	0.180309
80.2	0.171786	0.180109
80.4	0.173112	0.181381
80.6	0.173752	0.182041
80.8	0.173807	0.18196
81	0.174068	0.182322
81.2	0.174342	0.183076
81.4	0.175112	0.184452
81.6	0.175525	0.185291
81.8	0.175958	0.185771
82	0.176394	0.186503
82.2	0.175874	0.186721
82.4	0.175975	0.187123
82.6	0.176189	0.187486
82.8	0.174839	0.187016
83	0.1745	0.187451
83.2	0.174336	0.188042
83.4	0.174258	0.187979
83.6	0.173799	0.187404
83.8	0.174275	0.188378
84	0.174607	0.189201
84.2	0.174955	0.189341
84.4	0.175196	0.189719
84.6	0.175567	0.190369
84.8	0.175936	0.190531
85	0.176626	0.191637
85.2	0.177733	0.193316
85.4	0.179179	0.194576
85.6	0.180609	0.195363
85.8	0.181839	0.195931
86	0.182682	0.197034
86.2	0.183363	0.197532
86.4	0.184559	0.197293
86.6	0.185106	0.197905
86.8	0.184635	0.197794
87	0.185224	0.199209
87.2	0.185839	0.199406
87.4	0.18597	0.198988
87.6	0.186301	0.199204
87.8	0.185578	0.198955
88	0.185238	0.198924
88.2	0.184713	0.198001
88.4	0.18402	0.197265
88.6	0.184476	0.198556
88.8	0.183933	0.198922
89	0.184654	0.199938
89.2	0.185272	0.200946
89.4	0.185079	0.200539
89.6	0.185231	0.20066
89.8	0.185116	0.200856
90	0.184521	0.200325
90.2	0.184709	0.20033
90.4	0.184667	0.200625
90.6	0.184148	0.201557
90.8	0.184508	0.202066
91	0.184868	0.202206
91.2	0.185555	0.202952
91.4	0.18611	0.203318
91.6	0.185992	0.203747
91.8	0.185921	0.203917
92	0.18647	0.204597
92.2	0.187068	0.204654
92.4	0.187414	0.205614
92.6	0.188131	0.207043
92.8	0.187404	0.206574
93	0.188973	0.207351
93.2	0.189947	0.208374
93.4	0.190154	0.208335
93.6	0.191078	0.209105
93.8	0.191195	0.209001
94	0.190908	0.208948
94.2	0.1905	0.209188
94.4	0.189972	0.209621
94.6	0.189942	0.209628
94.8	0.19168	0.210229
95	0.19256	0.210413
95.2	0.192921	0.21182
95.4	0.193249	0.212532
95.6	0.192681	0.212367
95.8	0.192784	0.212759
96	0.192503	0.212397
96.2	0.193372	0.212878
96.4	0.192694	0.213036
96.6	0.193265	0.213911
96.8	0.193823	0.214383
97	0.195653	0.215751
97.2	0.196866	0.216922
97.4	0.1973	0.217232
97.6	0.197222	0.217746
97.8	0.197202	0.217461
98	0.197453	0.217963
98.2	0.196968	0.218024
98.4	0.197456	0.218447
98.6	0.198038	0.218938
98.8	0.199229	0.22005
99	0.198985	0.220278
99.2	0.198604	0.220609
99.4	0.19852	0.221382
99.6	0.198027	0.221111
99.8	0.197252	0.221388
100	0.196949	0.220766
100.2	0.197047	0.221247
100.4	0.196399	0.221118
100.6	0.197423	0.221673
100.8	0.197683	0.221441
101	0.197759	0.221436
101.2	0.197701	0.222226
101.4	0.197392	0.221884
101.6	0.196798	0.221422
101.8	0.198289	0.221514
102	0.198999	0.222451
102.2	0.198397	0.222563
102.4	0.198577	0.222735
102.6	0.199358	0.223705
102.8	0.20038	0.224588
103	0.200194	0.224975
103.2	0.200215	0.225219
103.4	0.200533	0.226299
103.6	0.200343	0.226468
103.8	0.200375	0.226073
104	0.201335	0.226401
104.2	0.201676	0.226961
104.4	0.201739	0.226486
104.6	0.202293	0.226044
104.8	0.20228	0.226548
105	0.201486	0.226665
105.2	0.200933	0.226291
105.4	0.201164	0.225754
105.6	0.200611	0.225656
105.8	0.201795	0.226471
106	0.202027	0.227143
106.2	0.201263	0.226405
106.4	0.201591	0.226723
106.6	0.201391	0.226791
106.8	0.201294	0.226588
107	0.200764	0.226888
107.2	0.200179	0.226982
107.4	0.199791	0.227337
107.6	0.200072	0.227418
107.8	0.201178	0.227515
108	0.202604	0.22907
108.2	0.202757	0.229379
108.4	0.203175	0.229909
108.6	0.203148	0.230075
108.8	0.203191	0.231064
109	0.202721	0.23168
109.2	0.203402	0.232706
109.4	0.203261	0.233063
109.6	0.203538	0.234105
109.8	0.204656	0.234771
110	0.205452	0.235416
110.2	0.205298	0.235582
110.4	0.205583	0.23544
110.6	0.204992	0.235324
110.8	0.205434	0.235682
111	0.205667	0.235759
111.2	0.205207	0.235195
111.4	0.205224	0.235025
111.6	0.206629	0.235098
111.8	0.206753	0.234643
112	0.206744	0.235158
112.2	0.205733	0.235282
112.4	0.204616	0.23518
112.6	0.203373	0.234905
112.8	0.203338	0.23561
113	0.202875	0.235808
113.2	0.202421	0.235706
113.4	0.202191	0.235734
113.6	0.203134	0.236082
113.8	0.203505	0.236142
114	0.204726	0.237308
114.2	0.204926	0.237328
114.4	0.205259	0.237277
114.6	0.205145	0.237966
114.8	0.205818	0.238616
115	0.206746	0.239504
115.2	0.206988	0.240241
115.4	0.207678	0.240815
115.6	0.208458	0.24137
115.8	0.208006	0.241565
116	0.2086	0.243066
116.2	0.208784	0.24378
116.4	0.209329	0.244529
116.6	0.208918	0.245013
116.8	0.209688	0.24583
117	0.210283	0.246263
117.2	0.210715	0.246263
117.4	0.211388	0.246189
117.6	0.211891	0.245751
117.8	0.211719	0.245536
118	0.211429	0.245644
118.2	0.210009	0.244524
118.4	0.20916	0.244759
118.6	0.208673	0.24489
118.8	0.208247	0.244831
119	0.208386	0.245611
119.2	0.208166	0.24614
119.4	0.208979	0.246851
119.6	0.208922	0.248279
119.8	0.208803	0.248672
120	0.209479	0.249186
120.2	0.210162	0.24981
120.4	0.21032	0.250273
120.6	0.209368	0.250097
120.8	0.210387	0.251585
121	0.210576	0.251635
121.2	0.210326	0.251075
121.4	0.209998	0.251408
121.6	0.210148	0.251752
121.8	0.209527	0.251491
122	0.209035	0.251725
122.2	0.208785	0.251045
122.4	0.208952	0.251388
122.6	0.209003	0.251029
122.8	0.208948	0.250738
123	0.209113	0.251115
123.2	0.209604	0.251932
123.4	0.210645	0.252192
123.6	0.2099	0.251728
123.8	0.209613	0.251213
124	0.209847	0.251202
124.2	0.209747	0.250718
124.4	0.20928	0.250962
124.6	0.208981	0.251544
124.8	0.209093	0.252815
125	0.209613	0.253293
125.2	0.209759	0.253998
125.4	0.210348	0.254829
125.6	0.210001	0.255195
125.8	0.209621	0.255648
126	0.210633	0.256642
126.2	0.21071	0.256488
126.4	0.210372	0.257064
126.6	0.209731	0.256422
126.8	0.210133	0.256381
127	0.209674	0.256254
127.2	0.210323	0.256684
127.4	0.210974	0.2568
127.6	0.210925	0.256457
127.8	0.211267	0.257208
128	0.211303	0.256577
128.2	0.211118	0.256498
128.4	0.211627	0.257875
128.6	0.212142	0.258367
128.8	0.211933	0.25825
129	0.212821	0.258609
129.2	0.212374	0.258499
129.4	0.211956	0.258404
129.6	0.211568	0.258614
129.8	0.212255	0.259572
130	0.213103	0.260478
130.2	0.212886	0.260103
130.4	0.212913	0.260076
130.6	0.21276	0.260039
130.8	0.213329	0.260963
131	0.213084	0.261239
131.2	0.213991	0.260982
131.4	0.214339	0.261064
131.6	0.214314	0.260803
131.8	0.214001	0.260902
132	0.213482	0.260313
132.2	0.213481	0.260939
132.4	0.213515	0.261414
132.6	0.213185	0.261588
132.8	0.212427	0.261046
133	0.212589	0.26153
133.2	0.211942	0.261246
133.4	0.212499	0.261297
133.6	0.212775	0.261207
133.8	0.213308	0.261974
134	0.214043	0.262278
134.2	0.215073	0.262291
134.4	0.2152	0.26217
134.6	0.215203	0.262762
134.8	0.2158	0.26239
135	0.216064	0.26166
135.2	0.216554	0.261191
135.4	0.216716	0.262016
135.6	0.216741	0.26241
135.8	0.216877	0.263041
136	0.217144	0.263636
136.2	0.216571	0.263894
136.4	0.215913	0.264052
136.6	0.215753	0.264479
136.8	0.215374	0.264195
137	0.215347	0.265438
137.2	0.215106	0.266096
137.4	0.215794	0.267317
137.6	0.2148	0.267033
137.8	0.214974	0.268282
138	0.215013	0.268702
138.2	0.215507	0.268971
138.4	0.215423	0.268099
138.6	0.214743	0.268134
138.8	0.214949	0.267543
139	0.215116	0.268077
139.2	0.215253	0.26865
139.4	0.2157	0.268802
139.6	0.215288	0.268532
139.8	0.215659	0.268338
140	0.21544	0.267743
140.2	0.21479	0.267089
140.4	0.214906	0.266733
140.6	0.21483	0.266896
140.8	0.214947	0.266608
141	0.215243	0.268177
141.2	0.215543	0.268371
141.4	0.215635	0.269312
141.6	0.21531	0.269017
141.8	0.215717	0.27059
142	0.216247	0.270429
142.2	0.216597	0.270297
142.4	0.216488	0.270083
142.6	0.21605	0.270607
142.8	0.216387	0.270645
143	0.217202	0.272247
143.2	0.217366	0.272208
143.4	0.217156	0.271654
143.6	0.216969	0.271676
143.8	0.217262	0.27147
144	0.216786	0.271304
144.2	0.216777	0.270795
144.4	0.217572	0.271098
144.6	0.217886	0.271334
144.8	0.218656	0.271433
145	0.218378	0.27193
145.2	0.2186	0.272246
145.4	0.218764	0.272977
145.6	0.218339	0.272826
145.8	0.218146	0.273318
146	0.218452	0.273205
146.2	0.217402	0.272889
146.4	0.216324	0.272699
146.6	0.215657	0.273253
146.8	0.215021	0.273088
147	0.215125	0.273624
147.2	0.214123	0.272704
147.4	0.213572	0.272827
147.6	0.213316	0.272692
147.8	0.213264	0.272896
148	0.213769	0.273285
148.2	0.214316	0.273635
148.4	0.215752	0.275023
148.6	0.216511	0.275528
148.8	0.216962	0.276354
149	0.216902	0.276944
149.2	0.217977	0.277693
149.4	0.218402	0.278472
149.6	0.217937	0.27793
149.8	0.218596	0.278391
150	0.218533	0.278329
150.2	0.217393	0.277568
150.4	0.217453	0.277488
150.6	0.218315	0.277968
150.8	0.21883	0.27767
151	0.219406	0.277783
151.2	0.219179	0.277396
151.4	0.218601	0.27728
151.6	0.218479	0.276507
151.8	0.218868	0.277363
152	0.218704	0.276727
152.2	0.217565	0.277177
152.4	0.218003	0.277982
152.6	0.217093	0.27823
152.8	0.21634	0.278616
153	0.215858	0.277941
153.2	0.215753	0.277518
153.4	0.215766	0.277838
153.6	0.215236	0.276859
153.8	0.214886	0.277465
154	0.215388	0.278031
154.2	0.216107	0.27859
154.4	0.217272	0.278656
154.6	0.218483	0.279531
154.8	0.220177	0.2801
155	0.220607	0.28012
155.2	0.220669	0.279811
155.4	0.221155	0.280139
155.6	0.221912	0.280287
155.8	0.221853	0.281209
156	0.221243	0.280581
156.2	0.220752	0.281587
156.4	0.22033	0.281098
156.6	0.21922	0.280821
156.8	0.219133	0.279942
157	0.217933	0.279228
157.2	0.216501	0.278517
157.4	0.216071	0.278011
157.6	0.215761	0.277802
157.8	0.216145	0.278536
158	0.216797	0.278563
158.2	0.216934	0.27833
158.4	0.217213	0.277864
158.6	0.217894	0.278006
158.8	0.219086	0.278443
159	0.218986	0.279214
159.2	0.220248	0.280128
159.4	0.220424	0.280725
159.6	0.220215	0.280975
159.8	0.220292	0.281463
160	0.220883	0.281982
160.2	0.220946	0.282614
160.4	0.220354	0.282921
160.6	0.22043	0.283667
160.8	0.220196	0.283653
161	0.218867	0.284212
161.2	0.219163	0.284637
161.4	0.219431	0.284868
161.6	0.219966	0.285425
161.8	0.220278	0.28522
162	0.219698	0.2844
162.2	0.21945	0.283569
162.4	0.219366	0.282809
162.6	0.219405	0.283066
162.8	0.219495	0.283512
163	0.219649	0.28387
163.2	0.219186	0.282918
163.4	0.218131	0.281495
163.6	0.217521	0.28049
163.8	0.217427	0.280326
164	0.217672	0.280387
164.2	0.217294	0.280096
164.4	0.217116	0.279846
164.6	0.217389	0.279779
164.8	0.217595	0.279864
165	0.216948	0.280607
165.2	0.216975	0.28092
165.4	0.216672	0.280905
165.6	0.217249	0.281983
165.8	0.21767	0.282236
166	0.21701	0.281899
166.2	0.217109	0.281907
166.4	0.217293	0.282603
166.6	0.217601	0.283806
166.8	0.218017	0.283978
167	0.218779	0.284642
167.2	0.21848	0.284129
167.4	0.218898	0.284056
167.6	0.218812	0.284385
167.8	0.21858	0.284637
168	0.219593	0.28454
168.2	0.220916	0.284491
168.4	0.221091	0.28399
168.6	0.221284	0.283927
168.8	0.220825	0.284268
169	0.220296	0.284255
169.2	0.220171	0.284593
169.4	0.220077	0.285297
169.6	0.22058	0.286734
169.8	0.220655	0.28669
170	0.220619	0.286515
170.2	0.220859	0.287579
170.4	0.221045	0.288148
170.6	0.221333	0.289127
170.8	0.221247	0.288965
171	0.220977	0.289306
171.2	0.220675	0.289092
171.4	0.221199	0.289181
171.6	0.220752	0.288892
171.8	0.22097	0.288165
172	0.222903	0.288679
172.2	0.223278	0.288404
172.4	0.222296	0.288285
172.6	0.222284	0.28885
172.8	0.221324	0.288354
173	0.220937	0.287615
173.2	0.220097	0.28793
173.4	0.220184	0.288178
173.6	0.220317	0.288723
173.8	0.219769	0.28843
174	0.219091	0.288257
174.2	0.219146	0.288901
174.4	0.218941	0.288374
174.6	0.218153	0.287982
174.8	0.217177	0.287461
175	0.217216	0.287356
175.2	0.217515	0.286882
175.4	0.217384	0.286393
175.6	0.217063	0.286182
175.8	0.217326	0.286332
176	0.218175	0.287458
176.2	0.218708	0.287441
176.4	0.21943	0.288544
176.6	0.220483	0.288428
176.8	0.220286	0.287555
177	0.220152	0.287677
177.2	0.220736	0.288393
177.4	0.22156	0.288894
177.6	0.221626	0.289711
177.8	0.22205	0.290057
178	0.222659	0.290584
178.2	0.223255	0.29089
178.4	0.222663	0.291038
178.6	0.221868	0.291279
178.8	0.221716	0.291946
179	0.221615	0.291838
179.2	0.221046	0.2917
179.4	0.220557	0.291689
179.6	0.219822	0.292077
179.8	0.219591	0.293107
180	0.21997	0.293292
180.2	0.219801	0.293393
180.4	0.219621	0.293404
180.6	0.219513	0.293108
180.8	0.219046	0.293043
181	0.219337	0.293672
181.2	0.220586	0.293917
181.4	0.221487	0.294128
181.6	0.22181	0.294197
181.8	0.222752	0.293987
182	0.222715	0.294133
182.2	0.222326	0.293542
182.4	0.222383	0.293777
182.6	0.222458	0.293355
182.8	0.2221	0.292942
183	0.221197	0.291923
183.2	0.22079	0.291158
183.4	0.219373	0.291032
183.6	0.218436	0.291492
183.8	0.217599	0.29147
184	0.217215	0.290363
184.2	0.216656	0.290519
184.4	0.216394	0.29037
184.6	0.217016	0.291304
184.8	0.217261	0.291424
185	0.218725	0.291754
185.2	0.21966	0.291515
185.4	0.219943	0.291403
185.6	0.220393	0.291437
185.8	0.221182	0.291535
186	0.221164	0.291296
186.2	0.221887	0.291459
186.4	0.222251	0.291958
186.6	0.22206	0.291525
186.8	0.221016	0.291223
187	0.220568	0.291143
187.2	0.220855	0.290502
187.4	0.220146	0.290979
187.6	0.220343	0.291044
187.8	0.220267	0.290826
188	0.220002	0.290189
188.2	0.219362	0.290864
188.4	0.219584	0.290988
188.6	0.220108	0.291478
188.8	0.220896	0.291967
189	0.22192	0.292334
189.2	0.221893	0.292426
189.4	0.222381	0.292402
189.6	0.223185	0.293385
189.8	0.223504	0.29418
190	0.224313	0.295215
190.2	0.224528	0.296197
190.4	0.223739	0.296142
190.6	0.223287	0.295437
190.8	0.22275	0.295021
191	0.222951	0.294785
191.2	0.222519	0.294258
191.4	0.221896	0.29499
191.6	0.22145	0.294631
191.8	0.220922	0.294238
192	0.219937	0.293275
192.2	0.220427	0.293797
192.4	0.220529	0.293304
192.6	0.220688	0.29343
192.8	0.221204	0.294025
193	0.220395	0.293644
193.2	0.220001	0.294458
193.4	0.220595	0.295213
193.6	0.220684	0.29647
193.8	0.220788	0.297157
194	0.22097	0.297466
194.2	0.220379	0.297301
194.4	0.219646	0.296773
194.6	0.219686	0.296199
194.8	0.220169	0.296385
195	0.219921	0.296842
195.2	0.219431	0.297361
195.4	0.22013	0.297285
195.6	0.220289	0.296732
195.8	0.220135	0.295677
196	0.220852	0.29562
196.2	0.221617	0.295399
196.4	0.221362	0.295281
196.6	0.221868	0.295353
196.8	0.221077	0.294472
197	0.220659	0.294783
197.2	0.220703	0.295839
197.4	0.220477	0.2955
197.6	0.220538	0.295763
197.8	0.219459	0.295407
198	0.218683	0.295198
198.2	0.218548	0.295333
198.4	0.2185	0.29556
198.6	0.218778	0.296016
198.8	0.219002	0.295531
199	0.218083	0.295625
199.2	0.218318	0.296057
199.4	0.218834	0.295549
199.6	0.218845	0.29532
199.8	0.218798	0.295144
200	0.220368	0.296228
200.2	0.221196	0.296851
200.4	0.222203	0.297749
200.6	0.222821	0.297694
200.8	0.222642	0.296685
201	0.22352	0.297464
201.2	0.223988	0.298068
201.4	0.224162	0.298788
201.6	0.225021	0.29991
201.8	0.224228	0.300238
202	0.224527	0.300729
202.2	0.225169	0.301556
202.4	0.224806	0.301367
202.6	0.223918	0.30148
202.8	0.223104	0.300611
203	0.222195	0.301339
203.2	0.221777	0.30142
203.4	0.220768	0.30047
203.6	0.219894	0.30001
203.8	0.219529	0.299684
204	0.219938	0.299334
204.2	0.219779	0.298448
204.4	0.219867	0.297837
204.6	0.218915	0.296042
204.8	0.218372	0.295124
205	0.219341	0.295386
205.2	0.219757	0.296019
205.4	0.219865	0.296287
205.6	0.220738	0.297165
205.8	0.220605	0.297037
206	0.220121	0.297365
206.2	0.219842	0.298255
206.4	0.219494	0.298842
206.6	0.219913	0.300133
206.8	0.22048	0.300884
207	0.220818	0.301281
207.2	0.220522	0.30119
207.4	0.220282	0.301308
207.6	0.220599	0.301465
207.8	0.220838	0.301323
208	0.221229	0.301167
208.2	0.221152	0.300577
208.4	0.220281	0.299752
208.6	0.218996	0.297973
208.8	0.218993	0.297909
209	0.219537	0.29774
209.2	0.219048	0.296928
209.4	0.219207	0.296749
209.6	0.219377	0.296789
209.8	0.219499	0.297218
210	0.219025	0.297975
210.2	0.21954	0.298236
210.4	0.219724	0.297935
210.6	0.22032	0.297894
210.8	0.22155	0.298353
211	0.222459	0.298092
211.2	0.222182	0.298052
211.4	0.222803	0.29858
211.6	0.22262	0.299079
211.8	0.22237	0.29962
212	0.221547	0.299723
212.2	0.220978	0.29904
212.4	0.22009	0.298422
212.6	0.220122	0.299197
212.8	0.219761	0.29966
213	0.219607	0.300215
213.2	0.219405	0.299786
213.4	0.219622	0.300788
213.6	0.220648	0.301941
213.8	0.221733	0.303447
214	0.221906	0.303484
214.2	0.222067	0.30371
214.4	0.221703	0.303203
214.6	0.222044	0.303105
214.8	0.222864	0.303745
215	0.22255	0.302634
215.2	0.22178	0.302054
215.4	0.221358	0.302153
215.6	0.221041	0.302114
215.8	0.221019	0.301144
216	0.220424	0.300524
216.2	0.221039	0.299634
216.4	0.220414	0.298878
216.6	0.220503	0.298524
216.8	0.2195	0.297345
217	0.219999	0.296413
217.2	0.220334	0.295851
217.4	0.220999	0.296309
217.6	0.221709	0.296962
217.8	0.221514	0.296806
218	0.22068	0.296167
218.2	0.219641	0.296505
218.4	0.219109	0.295894
218.6	0.218661	0.296369
218.8	0.21855	0.296783
219	0.218063	0.296279
219.2	0.218359	0.296836
219.4	0.218198	0.296797
219.6	0.218918	0.297523
219.8	0.218632	0.297612
220	0.218678	0.297749
220.2	0.218859	0.297869
220.4	0.219196	0.298135
220.6	0.219722	0.299083
220.8	0.219939	0.299004
221	0.220738	0.298658
221.2	0.221835	0.299482
221.4	0.221626	0.300027
221.6	0.221457	0.300534
221.8	0.220898	0.300102
222	0.220008	0.299826
222.2	0.219378	0.300309
222.4	0.219468	0.300205
222.6	0.218974	0.300848
222.8	0.218869	0.300498
223	0.21893	0.30095
223.2	0.219318	0.301676
223.4	0.21863	0.300927
223.6	0.218971	0.301472
223.8	0.218422	0.301351
224	0.218341	0.300655
224.2	0.218607	0.301396
224.4	0.219349	0.301827
224.6	0.219037	0.301897
224.8	0.219227	0.301521
225	0.220243	0.302484
225.2	0.220878	0.302842
225.4	0.220078	0.302882
225.6	0.22064	0.303165
225.8	0.219755	0.302703
226	0.219759	0.302566
226.2	0.219378	0.303174
226.4	0.220297	0.303382
226.6	0.220171	0.303583
226.8	0.220477	0.303646
227	0.220241	0.303785
227.2	0.219853	0.30379
227.4	0.21975	0.30299
227.6	0.218929	0.302495
227.8	0.217396	0.301708
228	0.216441	0.300598
228.2	0.216184	0.301103
228.4	0.215766	0.300972
228.6	0.215328	0.300048
228.8	0.216196	0.300568
229	0.217644	0.30127
229.2	0.218229	0.301479
229.4	0.219084	0.301587
229.6	0.220448	0.302451
229.8	0.220675	0.302377
230	0.221237	0.302237
230.2	0.222176	0.303478
230.4	0.222907	0.30342
230.6	0.222879	0.303485
230.8	0.223387	0.304103
231	0.222875	0.303827
231.2	0.222158	0.304055
231.4	0.221975	0.304178
231.6	0.220586	0.304057
231.8	0.220359	0.304374
232	0.219646	0.303832
232.2	0.219284	0.303655
232.4	0.218806	0.302927
232.6	0.218769	0.302585
232.8	0.218466	0.303705
233	0.218011	0.303983
233.2	0.217827	0.303916
233.4	0.217579	0.303578
233.6	0.217294	0.304758
233.8	0.217452	0.305114
234	0.21778	0.30597
234.2	0.21844	0.30672
234.4	0.218359	0.30649
234.6	0.218384	0.306581
234.8	0.218486	0.306711
235	0.218591	0.306137
235.2	0.219585	0.306655
235.4	0.220847	0.307071
235.6	0.221518	0.307095
235.8	0.222472	0.306737
236	0.221989	0.305807
236.2	0.222033	0.305518
236.4	0.222102	0.305036
236.6	0.221954	0.30584
236.8	0.22087	0.306196
237	0.220797	0.30639
237.2	0.220323	0.306442
237.4	0.220746	0.307611
237.6	0.220622	0.309073
237.8	0.221285	0.309694
238	0.221738	0.310522
238.2	0.221982	0.310365
238.4	0.222627	0.310862
238.6	0.223261	0.311087
238.8	0.223511	0.310603
239	0.224323	0.310682
239.2	0.22445	0.31062
239.4	0.223759	0.309202
239.6	0.223783	0.30877
239.8	0.223226	0.308586
240	0.222237	0.307832
240.2	0.221849	0.307084
240.4	0.221254	0.306542
240.6	0.220499	0.306952
240.8	0.219301	0.306916
241	0.219157	0.306423
241.2	0.218831	0.306259
241.4	0.219229	0.305919
241.6	0.218938	0.305831
241.8	0.218961	0.305545
242	0.219915	0.306238
242.2	0.220401	0.306728
242.4	0.220499	0.306943
242.6	0.220881	0.306687
242.8	0.220566	0.306102
243	0.220157	0.306162
243.2	0.2198	0.305727
243.4	0.220364	0.305616
243.6	0.22009	0.305598
243.8	0.220533	0.306045
244	0.220601	0.306223
244.2	0.221223	0.306431
244.4	0.221009	0.306176
244.6	0.221281	0.307375
244.8	0.2213	0.307717
245	0.221178	0.307587
245.2	0.221119	0.308252
245.4	0.220556	0.308015
245.6	0.220211	0.308147
245.8	0.220269	0.308829
246	0.220764	0.309434
246.2	0.219811	0.308834
246.4	0.219897	0.30831
246.6	0.220336	0.307137
246.8	0.220056	0.306783
247	0.219993	0.3067
247.2	0.220922	0.306865
247.4	0.221802	0.306974
247.6	0.221693	0.307041
247.8	0.222807	0.307633
248	0.222673	0.307587
248.2	0.22281	0.307981
248.4	0.222371	0.308255
248.6	0.22302	0.309373
248.8	0.222772	0.309886
249	0.222066	0.309906
249.2	0.222141	0.310368
249.4	0.222123	0.310736
249.6	0.2221	0.311005
249.8	0.222195	0.311395
250	0.22223	0.31029
250.2	0.221088	0.308884
250.4	0.221435	0.308102
250.6	0.22119	0.307271
250.8	0.22061	0.307118
251	0.22078	0.30728
251.2	0.220989	0.307128
251.4	0.221636	0.307614
251.6	0.221301	0.307215
251.8	0.220941	0.306888
252	0.220234	0.307008
252.2	0.220447	0.307967
252.4	0.220681	0.307568
252.6	0.221316	0.308372
252.8	0.221357	0.308728
253	0.221157	0.308602
253.2	0.220797	0.30956
253.4	0.220593	0.309874
253.6	0.220722	0.309935
253.8	0.221037	0.309677
254	0.221328	0.309439
254.2	0.220969	0.309298
254.4	0.221386	0.309031
254.6	0.221354	0.309289
254.8	0.221337	0.309016
255	0.221449	0.308624
255.2	0.221662	0.308739
255.4	0.221367	0.30928
255.6	0.220344	0.309321
255.8	0.219763	0.309425
256	0.21922	0.309264
256.2	0.219845	0.309573
256.4	0.2193	0.309517
256.6	0.219451	0.310452
256.8	0.218743	0.3104
257	0.218772	0.311191
257.2	0.218662	0.311429
257.4	0.219306	0.311353
257.6	0.220049	0.311356
257.8	0.220789	0.311263
258	0.221298	0.311239
258.2	0.221794	0.310783
258.4	0.221257	0.309878
258.6	0.22139	0.309492
258.8	0.221486	0.309259
259	0.221154	0.307913
259.2	0.221317	0.308299
259.4	0.220869	0.308032
259.6	0.22031	0.308045
259.8	0.219682	0.307959
260	0.21928	0.30795
260.2	0.220225	0.308915
260.4	0.219572	0.309294
260.6	0.219437	0.309801
260.8	0.219614	0.309984
261	0.219883	0.310389
261.2	0.219836	0.310378
261.4	0.219374	0.310382
261.6	0.21936	0.310333
261.8	0.219497	0.310469
262	0.219704	0.310855
262.2	0.220353	0.310769
262.4	0.220441	0.310397
262.6	0.220886	0.309465
262.8	0.221037	0.30968
263	0.221624	0.309181
263.2	0.222357	0.310219
263.4	0.222226	0.310349
263.6	0.222273	0.310956
263.8	0.222304	0.311588
264	0.222924	0.311983
264.2	0.223958	0.312481
264.4	0.222973	0.311918
264.6	0.222277	0.31175
264.8	0.222095	0.31093
265	0.221327	0.310458
265.2	0.221305	0.310581
265.4	0.220048	0.310219
265.6	0.219394	0.310136
265.8	0.219673	0.310452
266	0.219695	0.310429
266.2	0.219718	0.310206
266.4	0.218916	0.309707
266.6	0.218665	0.309566
266.8	0.218321	0.309879
267	0.218092	0.310109
267.2	0.218506	0.311041
267.4	0.218286	0.310524
267.6	0.218265	0.310101
267.8	0.218358	0.30999
268	0.219316	0.310293
268.2	0.219194	0.309716
268.4	0.218255	0.309442
268.6	0.218079	0.309467
268.8	0.218173	0.308809
269	0.218719	0.309031
269.2	0.219005	0.309727
269.4	0.218496	0.309804
269.6	0.218801	0.310743
269.8	0.219397	0.3115
270	0.219452	0.311813
270.2	0.22022	0.312142
270.4	0.220607	0.312525
270.6	0.220595	0.313236
270.8	0.22062	0.313106
271	0.221136	0.313432
271.2	0.222374	0.314017
271.4	0.222369	0.312802
271.6	0.222254	0.312713
271.8	0.222622	0.313271
272	0.221903	0.312913
272.2	0.221112	0.312982
272.4	0.221122	0.312561
272.6	0.220975	0.312265
272.8	0.220539	0.311779
273	0.220253	0.311743
273.2	0.220492	0.311978
273.4	0.220648	0.312109
273.6	0.221568	0.31311
273.8	0.22122	0.31255
274	0.220939	0.31196
274.2	0.220624	0.312089
274.4	0.220369	0.31261
274.6	0.219862	0.311932
274.8	0.22065	0.312205
275	0.220195	0.31226
275.2	0.220006	0.312756
275.4	0.219575	0.312538
275.6	0.21892	0.312153
275.8	0.21773	0.311507
276	0.217174	0.311138
276.2	0.216717	0.310885
276.4	0.216675	0.310179
276.6	0.216543	0.310061
276.8	0.216476	0.309999
277	0.217343	0.310112
277.2	0.218288	0.310249
277.4	0.218646	0.30988
277.6	0.219209	0.310135
277.8	0.217977	0.309013
278	0.217696	0.309806
278.2	0.217772	0.310944
278.4	0.217955	0.311346
278.6	0.21776	0.311141
278.8	0.218293	0.312486
279	0.218143	0.31258
279.2	0.21831	0.313193
279.4	0.218598	0.313635
279.6	0.218152	0.313394
279.8	0.21794	0.313959
280	0.21832	0.313865
280.2	0.218291	0.313737
280.4	0.219341	0.313957
280.6	0.219655	0.313746
280.8	0.220207	0.314022
281	0.221166	0.313852
281.2	0.220973	0.313231
281.4	0.221212	0.312573
281.6	0.221211	0.312645
281.8	0.220466	0.312569
282	0.220584	0.31344
282.2	0.220306	0.31347
282.4	0.220462	0.313179
282.6	0.221205	0.313096
282.8	0.221378	0.312659
283	0.221528	0.312349
283.2	0.221635	0.312013
283.4	0.221538	0.311766
283.6	0.221218	0.311353
283.8	0.220792	0.310388
284	0.220958	0.310635
284.2	0.220994	0.311081
284.4	0.220575	0.310865
284.6	0.220467	0.311368
284.8	0.22091	0.312131
285	0.22081	0.312228
285.2	0.220083	0.31193
285.4	0.219411	0.311534
285.6	0.219343	0.312285
285.8	0.218336	0.312161
286	0.218697	0.313197
286.2	0.218505	0.313368
286.4	0.219193	0.313924
286.6	0.220716	0.314671
286.8	0.220646	0.314155
287	0.220543	0.31374
287.2	0.219804	0.312476
287.4	0.219113	0.312078
287.6	0.219418	0.311709
287.8	0.219604	0.311399
288	0.219666	0.31166
288.2	0.219154	0.311174
288.4	0.219129	0.31145
288.6	0.219631	0.311982
288.8	0.219799	0.311994
289	0.220422	0.311971
289.2	0.219525	0.312237
289.4	0.219389	0.312399
289.6	0.219682	0.31294
289.8	0.219117	0.31265
290	0.21983	0.314239
290.2	0.219343	0.314269
290.4	0.219654	0.315449
290.6	0.219968	0.3163
290.8	0.219419	0.31586
291	0.218987	0.315559
291.2	0.219268	0.315935
291.4	0.219893	0.316718
291.6	0.220809	0.317375
291.8	0.220153	0.316925
292	0.219419	0.315804
292.2	0.219064	0.316071
292.4	0.219594	0.31614
292.6	0.219726	0.31535
292.8	0.21943	0.314401
293	0.21884	0.314366
293.2	0.21736	0.31373
293.4	0.217546	0.312684
293.6	0.217538	0.312079
293.8	0.217113	0.311182
294	0.216555	0.311387
294.2	0.216562	0.311239
294.4	0.216591	0.312027
294.6	0.216763	0.312797
294.8	0.217769	0.313772
295	0.217878	0.314354
295.2	0.217863	0.315222
295.4	0.217822	0.3157
295.6	0.218343	0.315889
295.8	0.217726	0.315253
296	0.217687	0.315348
296.2	0.218036	0.315982
296.4	0.218437	0.316047
296.6	0.218153	0.315419
296.8	0.217019	0.314892
297	0.216744	0.314461
297.2	0.21724	0.314147
297.4	0.217759	0.313776
297.6	0.217727	0.312339
297.8	0.21813	0.311934
298	0.218592	0.312033
298.2	0.219515	0.312521
298.4	0.219209	0.31292
298.6	0.219115	0.313148
298.8	0.219584	0.313303
299	0.218869	0.312935
299.2	0.218689	0.312747
299.4	0.218597	0.312421
299.6	0.21905	0.312564
299.8	0.219403	0.313173
300	0.21962	0.313663
300.2	0.219292	0.313967
300.4	0.21801	0.313809
300.6	0.217058	0.313731
300.8	0.216489	0.313201
301	0.216855	0.313453
301.2	0.216578	0.313712
301.4	0.215071	0.312773
301.6	0.214563	0.311792
301.8	0.214841	0.312475
302	0.214713	0.312363
302.2	0.214763	0.312634
302.4	0.214517	0.312808
302.6	0.214513	0.312843
302.8	0.214969	0.312842
303	0.215213	0.312909
303.2	0.215859	0.312527
303.4	0.217051	0.313416
303.6	0.218108	0.3139
303.8	0.21863	0.313924
304	0.219156	0.314174
304.2	0.219048	0.315205
304.4	0.219491	0.315707
304.6	0.21959	0.316126
304.8	0.220369	0.315604
305	0.220017	0.315897
305.2	0.220039	0.31551
305.4	0.220367	0.315666
305.6	0.220819	0.315639
305.8	0.220936	0.316691
306	0.220496	0.31688
306.2	0.220711	0.317053
306.4	0.220529	0.317043
306.6	0.220204	0.316446
306.8	0.219899	0.316085
307	0.220272	0.316467
307.2	0.220077	0.316472
307.4	0.219729	0.317224
307.6	0.219258	0.316269
307.8	0.218446	0.315958
308	0.219041	0.316474
308.2	0.219325	0.316993
308.4	0.21946	0.316874
308.6	0.218795	0.315945
308.8	0.219205	0.315906
309	0.218521	0.316117
309.2	0.219821	0.316726
309.4	0.220482	0.318173
309.6	0.220539	0.319037
309.8	0.221403	0.320083
310	0.220994	0.320191
310.2	0.22115	0.319714
310.4	0.220709	0.31967
310.6	0.220177	0.318874
310.8	0.219781	0.319122
311	0.219281	0.318858
311.2	0.218575	0.3182
311.4	0.218064	0.317336
311.6	0.218071	0.316107
311.8	0.217109	0.314941
312	0.218025	0.314586
312.2	0.217855	0.314174
312.4	0.217572	0.313976
312.6	0.217112	0.314042
312.8	0.217151	0.315029
313	0.216852	0.315351
313.2	0.218821	0.316259
313.4	0.219427	0.317483
313.6	0.220253	0.317984
313.8	0.220716	0.318478
314	0.220307	0.318847
314.2	0.220623	0.318411
314.4	0.220348	0.317797
314.6	0.220101	0.31739
314.8	0.219725	0.317547
315	0.220241	0.317305
315.2	0.221162	0.317343
315.4	0.220469	0.316704
315.6	0.220723	0.316131
315.8	0.219417	0.315326
316	0.219846	0.315552
316.2	0.2198	0.315073
316.4	0.21994	0.315481
316.6	0.219458	0.31601
316.8	0.219668	0.316188
317	0.219452	0.316595
317.2	0.220376	0.317267
317.4	0.220394	0.318133
317.6	0.220276	0.318358
317.8	0.220691	0.319176
318	0.221051	0.319099
318.2	0.220757	0.318462
318.4	0.219821	0.318032
318.6	0.219826	0.319411
318.8	0.220508	0.319879
319	0.221183	0.320543
319.2	0.219945	0.320331
319.4	0.218901	0.320209
319.6	0.218531	0.319612
319.8	0.217592	0.320146
320	0.217118	0.319256
320.2	0.216821	0.31825
320.4	0.215936	0.317766
320.6	0.215433	0.317346
320.8	0.215346	0.316896
321	0.215184	0.317054
321.2	0.215138	0.3161
321.4	0.214559	0.315326
321.6	0.214382	0.31496
321.8	0.214655	0.315
322	0.215228	0.315076
322.2	0.215473	0.31511
322.4	0.215452	0.315267
322.6	0.216681	0.316778
322.8	0.217238	0.317327
323	0.217278	0.318481
323.2	0.217385	0.319123
323.4	0.217939	0.320063
323.6	0.217885	0.320484
323.8	0.218514	0.321999
324	0.218034	0.32166
324.2	0.218093	0.321421
324.4	0.218239	0.320459
324.6	0.218271	0.319752
324.8	0.218368	0.319193
325	0.218437	0.318788
325.2	0.218285	0.317296
325.4	0.218014	0.316218
325.6	0.218306	0.315672
325.8	0.218775	0.315689
326	0.220182	0.315984
326.2	0.221129	0.315797
326.4	0.221419	0.315394
326.6	0.2231	0.316074
326.8	0.223262	0.316326
327	0.22335	0.316825
327.2	0.222587	0.316342
327.4	0.222143	0.316169
327.6	0.221188	0.316431
327.8	0.220433	0.3168
328	0.21956	0.316576
328.2	0.21859	0.316429
328.4	0.217963	0.316415
328.6	0.216852	0.316649
328.8	0.216363	0.316886
329	0.215672	0.316448
329.2	0.216091	0.316744
329.4	0.215532	0.315839
329.6	0.215666	0.316809
329.8	0.216816	0.317863
330	0.21756	0.318179
330.2	0.218763	0.318625
330.4	0.219471	0.318818
330.6	0.219685	0.318596
330.8	0.218192	0.318237
331	0.21818	0.318101
331.2	0.218172	0.317392
331.4	0.21838	0.317045
331.6	0.218084	0.316831
331.8	0.218831	0.317166
332	0.219182	0.317618
332.2	0.218078	0.317253
332.4	0.217816	0.317234
332.6	0.217597	0.316993
332.8	0.217038	0.316383
333	0.217406	0.316341
333.2	0.217526	0.316749
333.4	0.216893	0.316049
333.6	0.217868	0.316938
333.8	0.219107	0.317176
334	0.218838	0.317522
334.2	0.219713	0.317992
334.4	0.219006	0.317775
334.6	0.218424	0.317386
334.8	0.218292	0.317419
335	0.219095	0.317344
335.2	0.218539	0.316503
335.4	0.217985	0.31605
335.6	0.218157	0.315363
335.8	0.21804	0.315103
336	0.21699	0.314507
336.2	0.216121	0.313738
336.4	0.216789	0.314279
336.6	0.216082	0.314038
336.8	0.215764	0.313898
337	0.216177	0.314573
337.2	0.216004	0.315013
337.4	0.216574	0.315658
337.6	0.218019	0.316816
337.8	0.218273	0.317656
338	0.218982	0.317979
338.2	0.219353	0.318078
338.4	0.219439	0.318097
338.6	0.219666	0.318466
338.8	0.219605	0.318101
339	0.219328	0.318463
339.2	0.218486	0.318486
339.4	0.218442	0.317951
339.6	0.218751	0.317856
339.8	0.218728	0.318216
340	0.218786	0.318502
340.2	0.21912	0.318067
340.4	0.219571	0.318439
340.6	0.218797	0.318206
340.8	0.218984	0.318361
341	0.218453	0.317613
341.2	0.218233	0.317877
341.4	0.218027	0.317519
341.6	0.218365	0.317428
341.8	0.217668	0.316525
342	0.217919	0.315964
342.2	0.217503	0.315519
342.4	0.217757	0.31533
342.6	0.216683	0.314703
342.8	0.217052	0.314908
343	0.216691	0.315092
343.2	0.216929	0.315148
343.4	0.217019	0.314539
343.6	0.217109	0.315399
343.8	0.2177	0.316566
344	0.21791	0.316234
344.2	0.218245	0.31634
344.4	0.21871	0.316998
344.6	0.218645	0.317265
344.8	0.21907	0.318314
345	0.217986	0.317939
345.2	0.218364	0.318819
345.4	0.218541	0.319104
345.6	0.218715	0.319196
345.8	0.218944	0.319268
346	0.219615	0.319531
346.2	0.219617	0.319812
346.4	0.219615	0.319948
346.6	0.21904	0.319372
346.8	0.220175	0.320128
347	0.219787	0.319075
347.2	0.219878	0.318794
347.4	0.219173	0.31806
347.6	0.219114	0.318887
347.8	0.219642	0.3198
348	0.219833	0.319487
348.2	0.22044	0.320814
348.4	0.2209	0.321299
348.6	0.220521	0.321373
348.8	0.220347	0.321489
349	0.219884	0.321059
349.2	0.220498	0.321258
349.4	0.220706	0.321277
349.6	0.221534	0.321317
349.8	0.22166	0.321669
350	0.221921	0.321893
350.2	0.221229	0.320903
350.4	0.220572	0.319859
350.6	0.21994	0.319379
350.8	0.219464	0.319036
351	0.21854	0.317854
351.2	0.217536	0.31698
351.4	0.216483	0.316727
351.6	0.216208	0.317187
351.8	0.216267	0.317168
352	0.215662	0.316533
352.2	0.215978	0.316741
352.4	0.215522	0.316478
352.6	0.214821	0.316133
352.8	0.214681	0.315652
353	0.215097	0.316369
353.2	0.215562	0.316606
353.4	0.216418	0.317069
353.6	0.217298	0.317613
353.8	0.217025	0.317227
354	0.217836	0.317695
354.2	0.217376	0.317022
354.4	0.21765	0.317337
354.6	0.218091	0.318132
354.8	0.218056	0.317788
355	0.218271	0.317393
355.2	0.218443	0.317312
355.4	0.218206	0.317291
355.6	0.219034	0.317944
355.8	0.219455	0.318009
356	0.218996	0.318658
356.2	0.219548	0.31916
356.4	0.218538	0.319249
356.6	0.217728	0.31981
356.8	0.218017	0.319971
357	0.218398	0.320735
357.2	0.217818	0.320222
357.4	0.217564	0.320002
357.6	0.2174	0.319655
357.8	0.217676	0.3202
358	0.217804	0.320039
358.2	0.217548	0.319525
358.4	0.217512	0.318989
358.6	0.217598	0.319984
358.8	0.217622	0.319368
359	0.218247	0.31975
359.2	0.218394	0.319646
359.4	0.218354	0.319731
359.6	0.219004	0.320584
359.8	0.218596	0.320508
360	0.218419	0.321207
360.2	0.218044	0.320907
360.4	0.2171	0.320933
360.6	0.217351	0.321173
360.8	0.216899	0.320616
361	0.216188	0.320085
361.2	0.215508	0.319763
361.4	0.214982	0.319426
361.6	0.214682	0.319345
361.8	0.215236	0.320054
362	0.214049	0.319095
362.2	0.214052	0.320079
362.4	0.214738	0.320879
362.6	0.215507	0.32245
362.8	0.21632	0.322022
363	0.217684	0.323115
363.2	0.217971	0.322556
363.4	0.2189	0.32249
363.6	0.219406	0.322565
363.8	0.219029	0.322321
364	0.219762	0.322856
364.2	0.219687	0.322678
364.4	0.219868	0.322548
364.6	0.220145	0.322986
364.8	0.219166	0.322493
365	0.219267	0.323146
365.2	0.21942	0.323841
365.4	0.218881	0.32406
365.6	0.219046	0.324005
365.8	0.218593	0.323679
366	0.217215	0.323401
366.2	0.217853	0.32353
366.4	0.21873	0.323251
366.6	0.218387	0.322194
366.8	0.218227	0.320809
367	0.218453	0.320241
367.2	0.218646	0.318656
367.4	0.21868	0.31775
367.6	0.218131	0.317727
367.8	0.217883	0.316775
368	0.218998	0.316934
368.2	0.219097	0.31652
368.4	0.219508	0.316169
368.6	0.219387	0.315484
368.8	0.21963	0.315278
369	0.219496	0.316628
369.2	0.219373	0.317081
369.4	0.21892	0.317455
369.6	0.218471	0.317406
369.8	0.217942	0.317841
370	0.218209	0.318724
370.2	0.218043	0.319061
370.4	0.217783	0.319699
370.6	0.217227	0.320215
370.8	0.217169	0.32068
371	0.216714	0.320857
371.2	0.216536	0.32078
371.4	0.21537	0.320684
371.6	0.214928	0.320816
371.8	0.216234	0.32046
372	0.216846	0.320222
372.2	0.216957	0.319989
372.4	0.217835	0.319806
372.6	0.217303	0.31944
372.8	0.218344	0.32027
373	0.218288	0.3204
373.2	0.218752	0.320548
373.4	0.218821	0.320584
373.6	0.219314	0.320656
373.8	0.22021	0.320932
374	0.220734	0.320847
374.2	0.220143	0.321187
374.4	0.220556	0.321599
374.6	0.220911	0.32208
374.8	0.2193	0.320823
375	0.217761	0.320145
375.2	0.216542	0.319542
375.4	0.215632	0.319444
375.6	0.215712	0.319727
375.8	0.216774	0.320424
376	0.216836	0.320795
376.2	0.21683	0.321208
376.4	0.216923	0.321347
376.6	0.216792	0.321723
376.8	0.217838	0.32225
377	0.217343	0.32193
377.2	0.217381	0.321689
377.4	0.217832	0.321212
377.6	0.218578	0.321032
377.8	0.21904	0.321435
378	0.219323	0.321104
378.2	0.218687	0.321302
378.4	0.218524	0.321245
378.6	0.217818	0.32061
378.8	0.21591	0.319968
379	0.21574	0.319989
379.2	0.215437	0.319526
379.4	0.215028	0.31925
379.6	0.21516	0.319952
379.8	0.215737	0.32028
380	0.216282	0.320757
380.2	0.215901	0.320575
380.4	0.216075	0.321342
380.6	0.216639	0.321775
380.8	0.217071	0.321411
381	0.217464	0.321349
381.2	0.217907	0.321653
381.4	0.21883	0.321564
381.6	0.218844	0.32151
381.8	0.218961	0.321644
382	0.218739	0.321193
382.2	0.2183	0.321367
382.4	0.217303	0.320713
382.6	0.216649	0.32007
382.8	0.216333	0.320076
383	0.217438	0.319609
383.2	0.217948	0.319595
383.4	0.21794	0.32025
383.6	0.219269	0.321733
383.8	0.219591	0.321679
384	0.220049	0.322515
384.2	0.220161	0.322305
384.4	0.221131	0.323385
384.6	0.2207	0.323298
384.8	0.220804	0.32321
385	0.221015	0.323582
385.2	0.221748	0.324441
385.4	0.221285	0.324035
385.6	0.220474	0.323522
385.8	0.219983	0.323172
386	0.219079	0.322678
386.2	0.219253	0.322773
386.4	0.218122	0.321092
386.6	0.218244	0.320369
386.8	0.217881	0.32021
387	0.218754	0.320322
387.2	0.21842	0.32021
387.4	0.218191	0.320135
387.6	0.218018	0.320554
387.8	0.217254	0.320179
388	0.217476	0.320867
388.2	0.217122	0.320874
388.4	0.216697	0.321476
388.6	0.215445	0.321048
388.8	0.215935	0.321519
389	0.216308	0.321983
389.2	0.216642	0.322594
389.4	0.216029	0.322919
389.6	0.216275	0.322513
389.8	0.217021	0.322266
390	0.217488	0.322231
390.2	0.217823	0.322866
390.4	0.217041	0.322563
390.6	0.217157	0.323202
390.8	0.21659	0.323475
391	0.217374	0.323662
391.2	0.217206	0.323016
391.4	0.217448	0.323361
391.6	0.217571	0.323764
391.8	0.21815	0.324033
392	0.21878	0.324275
392.2	0.218777	0.324095
392.4	0.219105	0.324073
392.6	0.219672	0.323675
392.8	0.220625	0.323294
393	0.220378	0.323033
393.2	0.219852	0.322482
393.4	0.21997	0.322476
393.6	0.21994	0.321334
393.8	0.219959	0.321097
394	0.219615	0.321841
394.2	0.218005	0.32199
394.4	0.21723	0.322549
394.6	0.217807	0.322938
394.8	0.21737	0.322946
395	0.217827	0.323146
395.2	0.218279	0.323601
395.4	0.218549	0.324576
395.6	0.21858	0.324868
395.8	0.21872	0.32562
396	0.218886	0.3263
396.2	0.219984	0.327168
396.4	0.220196	0.327273
396.6	0.22027	0.326482
396.8	0.220091	0.325801
397	0.219281	0.325342
397.2	0.219307	0.324673
397.4	0.219461	0.32391
397.6	0.219038	0.323128
397.8	0.218642	0.32278
398	0.218638	0.322342
398.2	0.21789	0.321702
398.4	0.217482	0.321416
398.6	0.218129	0.321315
398.8	0.217531	0.321637
399	0.217916	0.321605
399.2	0.217967	0.321869
399.4	0.217913	0.321581
399.6	0.217976	0.321692
[truncated: 25,001 more rows]

## Sheet: Figure 5d
Time (s)	100 nM	50 nM	25 nM	12.5 nM	6.25 nM	3.13 nM	1.56 nM
0	0.00230662	-0.00729252	0.0028966	0.00389264	-0.00809896	-0.0078419	-0.00500007
0.2	0.00198005	-0.00795121	0.00246035	0.0029743	-0.00801295	-0.0080893	-0.00514862
0.4	0.00188943	-0.00825765	0.00155693	0.00225118	-0.00782547	-0.00807131	-0.00529057
0.6	0.0020178	-0.0083085	0.000940774	0.00161189	-0.00745883	-0.00746542	-0.00488254
0.8	0.00271006	-0.00798461	0.000796698	0.00112845	-0.00782544	-0.00701637	-0.00442739
1	0.00336552	-0.00757407	0.000694246	0.000883169	-0.00795618	-0.0068342	-0.00418444
1.2	0.00397298	-0.00761489	0.000609658	0.000543609	-0.00815987	-0.00674386	-0.00353447
1.4	0.00504065	-0.00721867	0.000536596	0.00023176	-0.00857348	-0.00679926	-0.00310818
1.6	0.00570233	-0.00729511	0.000417724	-0.000122315	-0.00895502	-0.00647845	-0.00328363
1.8	0.00637154	-0.00705008	0.000347984	-0.000318213	-0.00885513	-0.00609652	-0.00300235
2	0.00730438	-0.00608251	0.000512482	-7.76735e-06	-0.00855269	-0.00563923	-0.00298287
2.2	0.00797604	-0.0057984	0.000814222	0.000470626	-0.00790318	-0.00479148	-0.00278901
2.4	0.00884356	-0.00535908	0.00181107	0.000115269	-0.00758489	-0.00501688	-0.00231029
2.6	0.00926933	-0.00475278	0.00296788	0.00037173	-0.00775163	-0.00443014	-0.00283155
2.8	0.0100683	-0.00386444	0.00310753	0.00104034	-0.0073178	-0.00356354	-0.00241679
3	0.0106703	-0.00372299	0.00363886	0.00100555	-0.00662871	-0.00332332	-0.00259211
3.2	0.010694	-0.00319821	0.00440284	0.00117356	-0.00661337	-0.00265867	-0.00282499
3.4	0.0105825	-0.00361716	0.00497336	0.00179499	-0.00617984	-0.00227627	-0.00312419
3.6	0.0106201	-0.0037135	0.00515729	0.00171834	-0.0062885	-0.00317655	-0.00345298
3.8	0.0105926	-0.00391707	0.00453873	0.00215809	-0.00589329	-0.00380739	-0.00363686
4	0.0102843	-0.00397384	0.0042899	0.00263492	-0.00545707	-0.00368721	-0.00342162
4.2	0.0103352	-0.00422263	0.00361428	0.00268285	-0.00555902	-0.00413714	-0.0046674
4.4	0.0105924	-0.00426025	0.00337588	0.00329491	-0.0057551	-0.00383273	-0.00454117
4.6	0.0108348	-0.00391591	0.00409957	0.00379615	-0.00568504	-0.00349465	-0.00380206
4.8	0.0115967	-0.00372158	0.00409458	0.00450666	-0.00629479	-0.00367012	-0.00382846
5	0.0115817	-0.00377548	0.00402105	0.00505748	-0.00634803	-0.00459098	-0.0036966
5.2	0.012215	-0.00443864	0.00337872	0.0047237	-0.00696477	-0.00489231	-0.00336419
5.4	0.012631	-0.00448727	0.00301253	0.00482625	-0.00781988	-0.00526784	-0.00344665
5.6	0.0128437	-0.00454969	0.00305962	0.00457564	-0.00781857	-0.00545857	-0.00317749
5.8	0.0127091	-0.00425627	0.00345617	0.00458501	-0.00708163	-0.0051594	-0.00260571
6	0.0137882	-0.00393894	0.00348685	0.00468654	-0.00665925	-0.00515838	-0.00248339
6.2	0.013969	-0.00435128	0.00355102	0.00436265	-0.00670491	-0.00545532	-0.00281311
6.4	0.014163	-0.00489965	0.00342348	0.00381828	-0.00721852	-0.00604123	-0.00364765
6.6	0.014526	-0.00397703	0.00438581	0.00437505	-0.00713518	-0.00526551	-0.00289818
6.8	0.0135862	-0.00464886	0.0031008	0.00327536	-0.00858114	-0.00666819	-0.00384266
7	0.0134408	-0.00400441	0.0028298	0.00271231	-0.00885522	-0.00705748	-0.00418959
7.2	0.013405	-0.00361337	0.00281649	0.00234331	-0.00918826	-0.00710001	-0.00465277
7.4	0.014241	-0.0029787	0.00324329	0.00261423	-0.00897682	-0.00671523	-0.00528178
7.6	0.0140959	-0.00270393	0.00308232	0.00214915	-0.00895396	-0.00724604	-0.0051968
7.8	0.0146994	-0.00246052	0.00276952	0.00250653	-0.00866595	-0.00659379	-0.00481057
8	0.0150508	-0.00208256	0.00242483	0.00199491	-0.00873361	-0.00606996	-0.00466
8.2	0.0160438	-0.00153225	0.00269045	0.00224694	-0.0089152	-0.006117	-0.00431346
8.4	0.0162011	-0.00141572	0.00335614	0.00270613	-0.00882772	-0.00584595	-0.00388952
8.6	0.0168921	-0.000557291	0.00426983	0.00277021	-0.00833572	-0.00530978	-0.00372637
8.8	0.017569	1.1861e-05	0.00430675	0.003061	-0.00835032	-0.00493332	-0.00397451
9	0.0181166	0.000395862	0.00523218	0.00335731	-0.00856735	-0.00558922	-0.0036685
9.2	0.0197735	0.000993807	0.00568386	0.00340646	-0.0084941	-0.00499323	-0.00323141
9.4	0.0198637	0.00147716	0.00635789	0.00416601	-0.0084812	-0.00503178	-0.00324235
9.6	0.0210264	0.00234843	0.00738501	0.00515933	-0.00758931	-0.00506072	-0.00290202
9.8	0.0212579	0.00244959	0.00780172	0.00560474	-0.00661925	-0.00446967	-0.00303609
10	0.0226501	0.00283051	0.00795218	0.00583496	-0.00627319	-0.00479534	-0.00292076
10.2	0.0229954	0.0034604	0.00835973	0.00642106	-0.00570564	-0.00474945	-0.00332437
10.4	0.0233604	0.00347971	0.00836591	0.00716895	-0.00525837	-0.00403755	-0.00275827
10.6	0.0236362	0.00393042	0.00864961	0.00719595	-0.00530413	-0.00383595	-0.00267469
10.8	0.0233642	0.0036659	0.00811098	0.00659501	-0.00541912	-0.00420581	-0.00385648
11	0.0248704	0.00456559	0.00844577	0.00660308	-0.00426352	-0.00341131	-0.00295624
11.2	0.0248914	0.00374349	0.00780935	0.00579988	-0.00477209	-0.00318683	-0.00373758
11.4	0.0252521	0.00308231	0.00761359	0.00565018	-0.00476555	-0.0034129	-0.00397683
11.6	0.0248187	0.00198467	0.00704657	0.0049594	-0.00514575	-0.00393907	-0.0041195
11.8	0.0248016	0.00178172	0.00688702	0.00537329	-0.0053192	-0.00340899	-0.00384262
12	0.0245394	0.00141294	0.00622628	0.00502665	-0.0061376	-0.00408274	-0.00452917
12.2	0.0248847	0.000789338	0.00602857	0.00426929	-0.00679301	-0.00515496	-0.00524086
12.4	0.0252588	0.000499361	0.00608015	0.00402429	-0.00688991	-0.00507179	-0.00575999
12.6	0.0254997	0.000515122	0.00607562	0.00305816	-0.00761906	-0.00479299	-0.00623565
12.8	0.0250977	0.000714674	0.00599671	0.0025642	-0.00788061	-0.00495795	-0.00657943
13	0.0247039	0.000147806	0.00538711	0.0020501	-0.00854708	-0.0058468	-0.0071108
13.2	0.0247574	9.18565e-05	0.00512853	0.00120838	-0.00909618	-0.00622223	-0.00733378
13.4	0.0240458	0.000164837	0.00439581	0.00135524	-0.00976127	-0.00649265	-0.0077203
13.6	0.024888	0.00157798	0.00526988	0.00214163	-0.00893541	-0.00626019	-0.0066056
13.8	0.0250251	0.00197863	0.00521968	0.00173614	-0.00850436	-0.00630284	-0.00569107
14	0.0263225	0.00287287	0.00582588	0.00245686	-0.00800856	-0.00685604	-0.00492224
14.2	0.0273017	0.00370567	0.00626886	0.00344892	-0.00770512	-0.00649411	-0.00453796
14.4	0.0275068	0.00476663	0.00595504	0.00355151	-0.00751792	-0.00608627	-0.00411894
14.6	0.0283157	0.00557385	0.00630115	0.00366148	-0.00684765	-0.00542892	-0.00382779
14.8	0.0291356	0.00674925	0.00764381	0.00447559	-0.00549481	-0.00468214	-0.00244579
15	0.0304497	0.00798448	0.00789939	0.0046438	-0.0045498	-0.00415295	-0.0013455
15.2	0.0306216	0.00812443	0.00785954	0.00512903	-0.00464093	-0.00372029	-0.000820302
15.4	0.0304342	0.00720044	0.00757398	0.00523352	-0.00507205	-0.00427511	-0.00112556
15.6	0.0305448	0.00724729	0.00722087	0.00561018	-0.00532592	-0.00430075	-0.0010135
15.8	0.0312924	0.00720472	0.00722114	0.00602084	-0.00533672	-0.00445523	-0.000794972
16	0.0321855	0.00734819	0.00756079	0.00643025	-0.0050885	-0.00451302	-0.000876066
16.2	0.0329404	0.0075022	0.00762403	0.00632161	-0.00448884	-0.00402223	-0.00119939
16.4	0.033739	0.00782848	0.00804345	0.00640839	-0.00457201	-0.0032388	-0.00118496
16.6	0.0339017	0.00827006	0.00826337	0.00649984	-0.00463027	-0.00299718	-0.00119511
16.8	0.0343455	0.00909714	0.00889989	0.00620268	-0.00369852	-0.00276628	-0.0011969
17	0.0349265	0.00861917	0.00888425	0.00586388	-0.00401296	-0.00314576	-0.00146342
17.2	0.0359299	0.00851078	0.00961706	0.0056423	-0.00417713	-0.00327513	-0.00150147
17.4	0.036441	0.00921648	0.00945365	0.00601374	-0.00440843	-0.00301203	-0.00177562
17.6	0.036712	0.0089957	0.00979339	0.00549435	-0.0046566	-0.00336761	-0.00283646
17.8	0.0370118	0.00841272	0.00896553	0.00443942	-0.00526557	-0.00432012	-0.00384782
18	0.0376611	0.00908289	0.00930825	0.00459703	-0.00537912	-0.00489636	-0.00440379
18.2	0.0377226	0.00945224	0.00937813	0.00405887	-0.00554162	-0.00477825	-0.00498511
18.4	0.0378868	0.00987318	0.0094015	0.00340449	-0.00560428	-0.00452544	-0.00540775
18.6	0.038801	0.00971256	0.0101294	0.00371596	-0.0051742	-0.00393033	-0.00498295
18.8	0.0381723	0.00961229	0.0103214	0.00356858	-0.00500853	-0.00451046	-0.00489063
19	0.0388896	0.00999333	0.0100703	0.00360354	-0.00499027	-0.00407216	-0.00540764
19.2	0.0388188	0.00962131	0.0099912	0.00440069	-0.00523193	-0.00406274	-0.00518515
19.4	0.0381096	0.00874412	0.00919529	0.00401275	-0.00592285	-0.00495249	-0.00563753
19.6	0.0379308	0.00925527	0.00917226	0.00478055	-0.00577136	-0.00535041	-0.00512656
19.8	0.0381486	0.00957224	0.00916568	0.00505804	-0.00581834	-0.00534258	-0.00490315
20	0.0382815	0.0103752	0.00938266	0.00568133	-0.00564931	-0.00468885	-0.00482469
20.2	0.037919	0.0113085	0.00970139	0.0059031	-0.00593374	-0.00418122	-0.00461655
20.4	0.0383594	0.011726	0.0103691	0.00653792	-0.00623711	-0.00453567	-0.00368361
20.6	0.0393916	0.0123812	0.0113284	0.00751243	-0.00515685	-0.00390515	-0.00269779
20.8	0.0396967	0.012336	0.0110973	0.00729075	-0.0045612	-0.00368818	-0.00225214
21	0.039503	0.0117393	0.0104432	0.00681821	-0.00572788	-0.00456563	-0.00282411
21.2	0.0389812	0.0106043	0.0090517	0.00609766	-0.0064416	-0.00514648	-0.00352466
21.4	0.0385272	0.00978885	0.00797406	0.00520181	-0.00742516	-0.00568645	-0.00478374
21.6	0.0383789	0.00913695	0.0076824	0.00464595	-0.00729608	-0.00553629	-0.00593928
21.8	0.0390993	0.00975488	0.0072615	0.00448931	-0.00708529	-0.00568622	-0.00532589
22	0.0396768	0.0101136	0.00779413	0.0049213	-0.00674389	-0.00603863	-0.0050676
22.2	0.0404217	0.00973478	0.0081061	0.00507221	-0.00637033	-0.00574654	-0.00533245
22.4	0.0412054	0.00925083	0.00783456	0.0046915	-0.00648055	-0.00563744	-0.00568455
22.6	0.0422033	0.00884711	0.00754685	0.00473787	-0.00586393	-0.00565763	-0.0057042
22.8	0.0425815	0.00937966	0.00795216	0.00500927	-0.00607481	-0.00586249	-0.00606344
23	0.0440204	0.00983566	0.00803291	0.00541423	-0.00563402	-0.00517841	-0.0061488
23.2	0.0448046	0.00999831	0.00861402	0.00553861	-0.0055746	-0.00476706	-0.00572426
23.4	0.0452722	0.0106294	0.00897407	0.00549144	-0.00514157	-0.00408376	-0.00517296
23.6	0.0463221	0.0119445	0.0101358	0.00633046	-0.00455158	-0.00285678	-0.00425226
23.8	0.0469674	0.0129124	0.010132	0.00700191	-0.0046125	-0.00228342	-0.00402803
24	0.0478186	0.0137156	0.0108013	0.00701441	-0.00483923	-0.00280219	-0.00426571
24.2	0.048115	0.01411	0.0112156	0.00716832	-0.00503493	-0.00313714	-0.00374808
24.4	0.0484971	0.0142926	0.0112801	0.00727581	-0.00520618	-0.00349954	-0.00353101
24.6	0.0488234	0.0146869	0.0115954	0.00710444	-0.00527614	-0.00336094	-0.00412506
24.8	0.0478703	0.0138971	0.0106077	0.00626484	-0.00596037	-0.00487241	-0.00510558
25	0.0472268	0.0136522	0.0106049	0.00595941	-0.00669328	-0.00606047	-0.00592196
25.2	0.0470867	0.0131836	0.0101387	0.00583204	-0.00630272	-0.00588176	-0.00622349
25.4	0.0475075	0.0136634	0.0103245	0.00573501	-0.00620799	-0.00608069	-0.00617603
25.6	0.0480148	0.0143957	0.0107163	0.00615204	-0.00592257	-0.00642945	-0.00598447
25.8	0.048453	0.0148296	0.0107681	0.00586677	-0.00616177	-0.00712935	-0.00574096
26	0.0492146	0.0154386	0.0115998	0.00637	-0.00541185	-0.00733069	-0.00587044
26.2	0.0502072	0.0158631	0.0117994	0.00657397	-0.00522171	-0.00736305	-0.00635264
26.4	0.050489	0.0156966	0.0112212	0.00597679	-0.00566021	-0.00798476	-0.00664052
26.6	0.0512586	0.0156594	0.0113073	0.005905	-0.00612466	-0.00834591	-0.00647307
26.8	0.0519782	0.016804	0.0124356	0.00668418	-0.00604648	-0.00785508	-0.00568922
27	0.0531544	0.0173645	0.0126064	0.00694239	-0.00557708	-0.00722165	-0.00440698
27.2	0.053466	0.017734	0.0127834	0.00694192	-0.00541536	-0.00677715	-0.00361009
27.4	0.0544951	0.0182382	0.0136032	0.00746897	-0.00474108	-0.0057807	-0.00237644
27.6	0.0553367	0.0182962	0.0139943	0.00789799	-0.0045014	-0.00567231	-0.00141028
27.8	0.056048	0.0189191	0.0138865	0.00903655	-0.00450147	-0.00545905	-0.000905609
28	0.0568164	0.0188823	0.0142452	0.0088605	-0.00426322	-0.00580074	-0.000907195
28.2	0.0567413	0.0181811	0.0140228	0.00844407	-0.00470278	-0.00518114	-0.000621051
28.4	0.0566289	0.0178164	0.0135929	0.00797974	-0.00488616	-0.00531779	-0.00169365
28.6	0.0563386	0.0175497	0.0130557	0.00793439	-0.00524079	-0.00549204	-0.00217626
28.8	0.056228	0.0164269	0.0130149	0.00777988	-0.00506356	-0.00560636	-0.00209852
29	0.0559466	0.0160195	0.0128036	0.00739565	-0.0050581	-0.00558927	-0.0021568
29.2	0.0560074	0.0159624	0.0122769	0.00702423	-0.00520197	-0.0051005	-0.00183368
29.4	0.056629	0.016247	0.0125378	0.00666565	-0.00567748	-0.00537561	-0.00208408
29.6	0.0562691	0.015492	0.0119486	0.00625196	-0.00620734	-0.00576433	-0.00349876
29.8	0.0562045	0.0155149	0.0122287	0.00547382	-0.00689866	-0.00545897	-0.00399985
30	0.0568496	0.0160879	0.0124508	0.00561627	-0.00627076	-0.00506323	-0.00477739
30.2	0.0565936	0.0163489	0.012236	0.00497892	-0.00709216	-0.00586932	-0.005974
30.4	0.0570042	0.0162931	0.0121801	0.00426295	-0.00756832	-0.00624287	-0.00613334
30.6	0.0580152	0.0170615	0.012904	0.00427154	-0.00739033	-0.0060397	-0.00563004
30.8	0.0589021	0.0186686	0.0131665	0.00473912	-0.00683945	-0.00506702	-0.00500736
31	0.0591571	0.0189834	0.0129077	0.00480568	-0.00717451	-0.00547434	-0.00563458
31.2	0.0589514	0.0189257	0.0129027	0.00420322	-0.0067027	-0.00554953	-0.00594012
31.4	0.0603524	0.0193462	0.0140652	0.00496516	-0.00573995	-0.00519078	-0.0055747
31.6	0.0608428	0.0199367	0.0143635	0.00586502	-0.00492643	-0.00535252	-0.00490404
31.8	0.0614432	0.0210605	0.01458	0.00682201	-0.00382658	-0.00529467	-0.00438895
32	0.061267	0.0211084	0.0149228	0.00698245	-0.00353313	-0.00585992	-0.00456629
32.2	0.0618117	0.0216644	0.0149725	0.00800888	-0.00328105	-0.00595878	-0.0039641
32.4	0.0624161	0.0223245	0.0148823	0.0085438	-0.00244122	-0.00660871	-0.00400827
32.6	0.0627657	0.0231799	0.0151634	0.00945481	-0.00199078	-0.00627025	-0.00323871
32.8	0.0626012	0.0223067	0.0153607	0.00938566	-0.00211079	-0.00645111	-0.00353782
33	0.0625765	0.0229331	0.0148118	0.0090343	-0.00257536	-0.0068358	-0.00320888
33.2	0.0623658	0.02262	0.0143767	0.00852653	-0.00352107	-0.00652026	-0.00362041
33.4	0.0625803	0.0225539	0.0142826	0.00808234	-0.00397659	-0.00664568	-0.00461879
33.6	0.0624498	0.0225723	0.0135352	0.00781622	-0.00499507	-0.00672833	-0.00522197
33.8	0.0637326	0.0235804	0.014538	0.00783309	-0.00514421	-0.00556452	-0.00396905
34	0.0650161	0.0242303	0.0149726	0.00772454	-0.00436337	-0.00495953	-0.00402254
34.2	0.065426	0.0240892	0.0147714	0.00702379	-0.00542579	-0.00530264	-0.00439514
34.4	0.066423	0.0241192	0.0157731	0.00662516	-0.0057705	-0.00459833	-0.00469937
34.6	0.066695	0.0244515	0.0158617	0.00702808	-0.00653048	-0.0042176	-0.00499218
34.8	0.0670512	0.0250403	0.0155575	0.00723821	-0.00698561	-0.00351106	-0.00534477
35	0.0669707	0.0238517	0.0159257	0.00641898	-0.00755206	-0.00426616	-0.00636561
35.2	0.0670831	0.0240283	0.0159185	0.00611826	-0.00746988	-0.00428428	-0.00667523
35.4	0.0678707	0.0245687	0.0159954	0.00671379	-0.00712654	-0.00507435	-0.00657512
35.6	0.0680521	0.0247986	0.0158195	0.00638335	-0.0073746	-0.0059682	-0.00731687
35.8	0.0687903	0.0259003	0.0162391	0.00681129	-0.00700119	-0.00661478	-0.00735641
36	0.0690997	0.0262073	0.0166428	0.00770884	-0.00671088	-0.00662647	-0.00725919
36.2	0.0703216	0.0274174	0.0177143	0.00888736	-0.0055303	-0.00624567	-0.00682682
36.4	0.0705071	0.0275978	0.0180819	0.00879249	-0.00507077	-0.00638374	-0.0069089
36.6	0.0709182	0.0274408	0.0181923	0.00949326	-0.00444167	-0.00613411	-0.0069737
36.8	0.0703305	0.0266585	0.0174366	0.00898231	-0.0052926	-0.00650065	-0.00730182
37	0.0706086	0.027343	0.0169776	0.00888715	-0.00476465	-0.00648398	-0.00640597
37.2	0.0703682	0.026572	0.0169886	0.0094193	-0.00401956	-0.0062298	-0.00662084
37.4	0.0710485	0.0270091	0.0175074	0.010143	-0.00337994	-0.00564699	-0.00581872
37.6	0.0715287	0.0273251	0.0175303	0.0106787	-0.00326956	-0.00521371	-0.00466677
37.8	0.0722374	0.0273141	0.0173891	0.010468	-0.00252933	-0.0047271	-0.00355523
38	0.072687	0.0272769	0.0172408	0.0103511	-0.00240827	-0.00443858	-0.00358075
38.2	0.0720409	0.0266467	0.0167103	0.0102047	-0.00333715	-0.00432872	-0.00385782
38.4	0.0721912	0.0270297	0.0169679	0.0102015	-0.00348599	-0.00371193	-0.0038184
38.6	0.0723496	0.0271722	0.015881	0.00976035	-0.00406692	-0.00373688	-0.00355285
38.8	0.0722576	0.0274285	0.0154309	0.00918937	-0.00344891	-0.00336295	-0.00324632
39	0.0725256	0.0270165	0.0149252	0.00833772	-0.00371461	-0.00354961	-0.00356091
39.2	0.0725538	0.0280513	0.0141164	0.00888157	-0.00382484	-0.00252475	-0.00338636
39.4	0.0732301	0.0287406	0.0139989	0.00892207	-0.00354356	-0.0026434	-0.00325829
39.6	0.0735191	0.0293602	0.0141754	0.00821081	-0.00360597	-0.00262156	-0.0038841
39.8	0.0732959	0.0297053	0.0143833	0.00824035	-0.00404936	-0.0025798	-0.00375902
40	0.0733855	0.0295094	0.0147048	0.00810334	-0.00388014	-0.00216091	-0.00396135
40.2	0.0738229	0.0295864	0.0146472	0.00794361	-0.00397706	-0.0024971	-0.00429212
40.4	0.0740517	0.0287553	0.0144834	0.00793756	-0.00424669	-0.00267912	-0.00469939
40.6	0.0739405	0.0278981	0.0141273	0.00804678	-0.00466887	-0.00359564	-0.00510781
40.8	0.0737557	0.027545	0.0137986	0.00805494	-0.00564602	-0.00438535	-0.00539444
41	0.0741018	0.0269831	0.014362	0.00817433	-0.00526732	-0.00450226	-0.00566997
41.2	0.0750421	0.0267211	0.0150927	0.00893535	-0.00513306	-0.0040982	-0.0056679
41.4	0.0759731	0.0268782	0.0152228	0.0087013	-0.00601237	-0.00434526	-0.00531731
41.6	0.0764486	0.026437	0.0148023	0.00897012	-0.0064129	-0.0047553	-0.00559787
41.8	0.0772786	0.0261548	0.0144175	0.00861328	-0.00649432	-0.00539552	-0.00643634
42	0.0780378	0.0264196	0.014861	0.00914827	-0.006699	-0.00492705	-0.00646593
42.2	0.0785411	0.0263309	0.0151932	0.00939864	-0.00697816	-0.00455133	-0.00668109
42.4	0.0791779	0.0267586	0.0149516	0.00915181	-0.0068751	-0.00475165	-0.00729107
42.6	0.0789726	0.0268344	0.0149447	0.00869793	-0.00666741	-0.00490251	-0.00778083
42.8	0.0794475	0.0280449	0.0158749	0.00981257	-0.00517309	-0.00392321	-0.00733674
43	0.0806172	0.0283851	0.0167935	0.0105229	-0.00496995	-0.00294271	-0.00637175
43.2	0.0802311	0.0286242	0.0169099	0.0105144	-0.00493574	-0.00261106	-0.0055676
43.4	0.0801362	0.0289974	0.0168869	0.0100788	-0.00451025	-0.00324689	-0.00554817
43.6	0.0802978	0.0298856	0.0168308	0.00975347	-0.0044534	-0.00364657	-0.00528367
43.8	0.0802688	0.0297865	0.0169102	0.0101275	-0.00485274	-0.00394428	-0.00490929
44	0.0808551	0.030057	0.0173791	0.00979554	-0.00433189	-0.00397383	-0.00427981
44.2	0.0810506	0.0300166	0.0166434	0.0095198	-0.00479038	-0.00500006	-0.00456318
44.4	0.0816431	0.0303104	0.017093	0.009713	-0.00479443	-0.00519432	-0.00415764
44.6	0.0815413	0.0301696	0.0171556	0.00901556	-0.00537078	-0.00665383	-0.00432573
44.8	0.0828833	0.0304354	0.0177066	0.0090642	-0.0052869	-0.00704975	-0.00398727
45	0.0834346	0.0297915	0.0178943	0.00845696	-0.00495325	-0.0073699	-0.003947
45.2	0.0846613	0.0309494	0.0187432	0.0087262	-0.00448892	-0.00723108	-0.00323663
45.4	0.0853409	0.0313759	0.0186122	0.00829749	-0.00461604	-0.00763625	-0.00332798
45.6	0.0860721	0.0314497	0.0187625	0.00926147	-0.00368928	-0.00702225	-0.00440197
45.8	0.086962	0.0319132	0.0192101	0.00955649	-0.00281267	-0.0068656	-0.00432529
46	0.0874569	0.0329565	0.0205084	0.0102506	-0.00256733	-0.00564553	-0.00400529
46.2	0.0877847	0.0335846	0.0204201	0.0104979	-0.00237174	-0.00531393	-0.00478289
46.4	0.0876505	0.0338697	0.0203138	0.0100801	-0.00251077	-0.00584593	-0.00563689
46.6	0.0876001	0.0343957	0.0210907	0.0104951	-0.00213923	-0.00513327	-0.00548733
46.8	0.0883956	0.0350026	0.0217364	0.0110376	-0.0018755	-0.00447665	-0.00528833
47	0.088642	0.0344742	0.0215048	0.010809	-0.00288735	-0.00478286	-0.00492091
47.2	0.0878375	0.0344558	0.0208153	0.0100498	-0.00319325	-0.00532325	-0.00556985
47.4	0.0887135	0.0349801	0.0204704	0.0105168	-0.00288839	-0.00485059	-0.00558841
47.6	0.0889568	0.0353882	0.0205273	0.010897	-0.00302023	-0.00522059	-0.0057572
47.8	0.0891502	0.0345896	0.0206413	0.0104243	-0.0037136	-0.00457631	-0.0055267
48	0.0888524	0.0342201	0.0199171	0.00908275	-0.00489974	-0.00480616	-0.00600162
48.2	0.088991	0.0343468	0.0190412	0.00920072	-0.00561247	-0.00518939	-0.00574471
48.4	0.0894019	0.0335957	0.0187891	0.00937135	-0.00565996	-0.00547433	-0.00521942
48.6	0.0893965	0.0328671	0.0188279	0.0092067	-0.00633518	-0.00587782	-0.00515848
48.8	0.0904892	0.0324408	0.0194343	0.00968301	-0.00592458	-0.00548836	-0.00441101
49	0.0908873	0.03234	0.0199029	0.00971701	-0.00551633	-0.00509701	-0.00422269
49.2	0.0919874	0.0331132	0.0207486	0.0105582	-0.00517778	-0.00399974	-0.00370441
49.4	0.0928722	0.0334244	0.020114	0.0113351	-0.00449726	-0.00344763	-0.00321271
49.6	0.0934283	0.0339626	0.0203282	0.0123647	-0.00388398	-0.00305087	-0.00312698
49.8	0.0932228	0.0342254	0.020299	0.0125713	-0.00401756	-0.00322121	-0.0025425
50	0.0930062	0.0350334	0.0205654	0.0125651	-0.00435178	-0.00334425	-0.00276784
50.2	0.093573	0.0357522	0.020398	0.0129237	-0.00424896	-0.00400612	-0.00300015
50.4	0.0942963	0.0357573	0.0214304	0.0132223	-0.00410185	-0.00415757	-0.00252231
50.6	0.0942599	0.0366771	0.0221695	0.0138753	-0.00399879	-0.00404782	-0.0022514
50.8	0.0945322	0.0369239	0.0218468	0.0137366	-0.0042423	-0.00480832	-0.00245312
51	0.0944655	0.0370043	0.0219419	0.0134304	-0.00457737	-0.00555672	-0.00273829
51.2	0.0940509	0.0369253	0.0212399	0.0127228	-0.00451646	-0.00620934	-0.00350555
51.4	0.0944207	0.0376213	0.021304	0.0121907	-0.00481016	-0.00665487	-0.00398208
51.6	0.0936145	0.0376134	0.0208949	0.0107316	-0.00572362	-0.00791377	-0.00473922
51.8	0.0938782	0.0371242	0.0198369	0.00948905	-0.00692476	-0.00821059	-0.00505272
52	0.0935982	0.0376121	0.0191242	0.00914614	-0.00717468	-0.00903719	-0.00495965
52.2	0.0935359	0.0370461	0.0189237	0.00913299	-0.00692267	-0.0089802	-0.00487605
52.4	0.094056	0.0363284	0.0192449	0.00946501	-0.00650579	-0.0091293	-0.00533835
52.6	0.0947413	0.0363295	0.0198146	0.00923809	-0.00588824	-0.0083901	-0.00473655
52.8	0.0959377	0.0367416	0.0202557	0.00969922	-0.00529744	-0.00843742	-0.00494882
53	0.096577	0.0370723	0.0200744	0.00978932	-0.00554091	-0.00825281	-0.00512003
53.2	0.0974096	0.0370779	0.0200192	0.0102277	-0.00551013	-0.007767	-0.00575938
53.4	0.097536	0.0371815	0.0199196	0.0107685	-0.00584332	-0.00793871	-0.00559549
53.6	0.0979824	0.0376694	0.0204336	0.0110992	-0.00621909	-0.00746834	-0.00606841
53.8	0.0982251	0.0375106	0.0204178	0.0117344	-0.00622759	-0.0072141	-0.006096
54	0.0998978	0.0388357	0.0215266	0.0133038	-0.00580259	-0.00577246	-0.00509036
54.2	0.101273	0.0397738	0.0225618	0.0148806	-0.00485109	-0.00465797	-0.0037977
54.4	0.10209	0.0403822	0.0235053	0.0159073	-0.00383843	-0.00392492	-0.0031552
54.6	0.102559	0.0418387	0.0242516	0.01709	-0.00323859	-0.0028399	-0.00240985
54.8	0.102478	0.0416746	0.0236885	0.0169325	-0.00325289	-0.00295864	-0.00294136
55	0.102467	0.0409753	0.0231319	0.0164524	-0.00356425	-0.00342875	-0.00371286
55.2	0.101469	0.0415054	0.0227014	0.0157809	-0.00422167	-0.00423186	-0.00443759
55.4	0.101173	0.0426612	0.0233885	0.0152271	-0.00394493	-0.00452647	-0.00479893
55.6	0.101023	0.042455	0.0237277	0.0147454	-0.00379162	-0.0051744	-0.00483318
55.8	0.100847	0.0419146	0.0233818	0.0137105	-0.00393807	-0.00654068	-0.00522077
56	0.100506	0.0422134	0.023987	0.0133104	-0.0035066	-0.00689844	-0.00499466
56.2	0.0999054	0.0413166	0.0234882	0.0119342	-0.00366071	-0.00741776	-0.00583029
56.4	0.100169	0.0409822	0.0233409	0.0110337	-0.00323515	-0.00811744	-0.00543393
56.6	0.0998576	0.0404548	0.0233646	0.00985269	-0.00361619	-0.00853491	-0.00582977
56.8	0.10014	0.0403899	0.0231761	0.00978725	-0.00475449	-0.00924739	-0.00696765
57	0.100207	0.0401621	0.0234554	0.00917843	-0.00524861	-0.0087674	-0.00721099
57.2	0.100215	0.0401238	0.0234263	0.00914321	-0.00582302	-0.00846913	-0.00761262
57.4	0.100885	0.0403194	0.0238995	0.00922016	-0.005959	-0.0081087	-0.0070688
57.6	0.101876	0.040334	0.0239378	0.0092811	-0.00640968	-0.00706365	-0.00723941
57.8	0.103069	0.0403144	0.0239079	0.0104432	-0.0061609	-0.00636337	-0.00634441
58	0.105117	0.0416795	0.024989	0.0119249	-0.00550967	-0.00480495	-0.00521524
58.2	0.106182	0.0427642	0.0251066	0.012955	-0.00435338	-0.0037133	-0.00480959
58.4	0.106839	0.0428294	0.0249812	0.0135946	-0.00389086	-0.0034466	-0.00559533
58.6	0.107592	0.0431635	0.0250497	0.0143275	-0.00367607	-0.00256745	-0.00497937
58.8	0.10819	0.0432915	0.0243962	0.0148217	-0.00319199	-0.00204034	-0.00556221
59	0.108377	0.043137	0.0236801	0.0146468	-0.00361673	-0.00253537	-0.00580809
59.2	0.107665	0.0441213	0.0242727	0.0145254	-0.0036345	-0.00267952	-0.0056395
59.4	0.107866	0.0444434	0.0244023	0.01433	-0.00321536	-0.00277465	-0.00522284
59.6	0.108179	0.0443989	0.0248099	0.0142156	-0.00318908	-0.00289603	-0.00544162
59.8	0.107904	0.0444026	0.0239412	0.0130744	-0.00390488	-0.00387802	-0.00579939
60	0.107285	0.0440246	0.0232453	0.0130044	-0.00441256	-0.00450714	-0.0059944
60.2	0.106813	0.0432799	0.0220447	0.0119754	-0.00479005	-0.00512747	-0.00641396
60.4	0.10678	0.0424793	0.021665	0.0110286	-0.00549331	-0.00600681	-0.00621543
60.6	0.106762	0.0423313	0.0217716	0.0113519	-0.00565892	-0.00664626	-0.00731135
60.8	0.10787	0.042888	0.0219765	0.0119691	-0.00561795	-0.00695438	-0.00629204
61	0.108083	0.0429872	0.0225822	0.0120596	-0.00501507	-0.00700671	-0.0059025
61.2	0.108795	0.043027	0.0227185	0.0119453	-0.00514768	-0.00746352	-0.00561442
61.4	0.110156	0.0430489	0.0239758	0.0123053	-0.00447574	-0.00765749	-0.00535807
61.6	0.111171	0.0428071	0.0246541	0.0130874	-0.00433089	-0.00763961	-0.00526866
61.8	0.112222	0.0428733	0.024991	0.0135702	-0.00366785	-0.00809083	-0.00511564
62	0.112928	0.0439542	0.02583	0.0138395	-0.00255282	-0.00821955	-0.00496166
62.2	0.112773	0.0437787	0.0255776	0.0139411	-0.00240746	-0.00818776	-0.00524073
62.4	0.113278	0.0434993	0.0261129	0.0142106	-0.00222299	-0.00841013	-0.00483947
62.6	0.114195	0.0445537	0.0269312	0.0146253	-0.00158628	-0.00735349	-0.0039169
62.8	0.114666	0.0453768	0.0272846	0.0145208	-0.000769353	-0.00609952	-0.00365422
63	0.114197	0.0454186	0.0266217	0.0134413	-0.00153412	-0.00582128	-0.00357562
63.2	0.11419	0.0461057	0.0274345	0.0132743	-0.00130443	-0.00479712	-0.00296921
63.4	0.114606	0.0466031	0.0274851	0.0131282	-0.00148752	-0.00399407	-0.00282256
63.6	0.114592	0.0469591	0.0270388	0.0126858	-0.00190823	-0.00320817	-0.00307853
63.8	0.114839	0.0467919	0.0266968	0.0120557	-0.00257243	-0.00304002	-0.00264982
64	0.114357	0.0460735	0.0258267	0.0120759	-0.0031452	-0.00384933	-0.00342332
64.2	0.115346	0.0470599	0.0259028	0.0126521	-0.00273396	-0.00298919	-0.00280032
64.4	0.115631	0.0476849	0.026426	0.0131451	-0.00271348	-0.00266726	-0.0026699
64.6	0.115824	0.0476325	0.0259918	0.0132563	-0.00295036	-0.00332804	-0.00402215
64.8	0.116558	0.0480505	0.0257944	0.0136319	-0.00310725	-0.00335036	-0.00322857
65	0.11728	0.0479729	0.0263639	0.0140834	-0.00268231	-0.00352836	-0.00329655
65.2	0.117965	0.0486114	0.0265038	0.014145	-0.00292394	-0.00373755	-0.00261311
65.4	0.118386	0.0486798	0.0267446	0.0140527	-0.00270738	-0.00429731	-0.00318712
65.6	0.119335	0.04881	0.0263683	0.0142137	-0.00235339	-0.00461772	-0.00329518
65.8	0.11977	0.0494875	0.0260147	0.0138956	-0.00198718	-0.00461524	-0.00350749
66	0.119738	0.049648	0.0261656	0.0142982	-0.00164759	-0.00531644	-0.00375992
66.2	0.119303	0.0495609	0.0261272	0.014338	-0.00189126	-0.00517452	-0.00415229
66.4	0.119948	0.0499953	0.0263941	0.0146716	-0.00154995	-0.00485092	-0.00397788
66.6	0.119975	0.0505145	0.0261375	0.0144361	-0.00173466	-0.00407967	-0.004221
66.8	0.119821	0.0506912	0.0258706	0.0136503	-0.00226463	-0.0037924	-0.00470819
67	0.119538	0.0508082	0.0257759	0.0134217	-0.00283721	-0.00296624	-0.0053841
67.2	0.120033	0.0511638	0.0266038	0.0128808	-0.00260665	-0.00273297	-0.00537757
67.4	0.119794	0.0510933	0.0264124	0.0125024	-0.00334749	-0.00342661	-0.00614753
67.6	0.120409	0.0513614	0.0264377	0.0122937	-0.00349973	-0.00340471	-0.00624965
67.8	0.121503	0.0515514	0.0271118	0.0128464	-0.0036069	-0.0031643	-0.00613111
68	0.121349	0.0515452	0.0268662	0.0132552	-0.00394025	-0.00354504	-0.00706742
68.2	0.121982	0.0520075	0.0273852	0.0135684	-0.00388281	-0.0030631	-0.00688642
68.4	0.122168	0.0515432	0.0278648	0.0134324	-0.00395054	-0.00350144	-0.00739588
68.6	0.121992	0.0508235	0.0270355	0.0130876	-0.00415866	-0.00471099	-0.00804757
68.8	0.122165	0.051094	0.0269201	0.0131214	-0.00414342	-0.00517862	-0.00736271
69	0.123487	0.0516485	0.0280226	0.0136604	-0.00341961	-0.00521794	-0.00655648
69.2	0.123958	0.0521004	0.0278773	0.0131885	-0.00346803	-0.0056103	-0.00664722
69.4	0.12517	0.0523971	0.02867	0.0135337	-0.00286035	-0.00578606	-0.00611045
69.6	0.126375	0.0526717	0.0290397	0.0139911	-0.00260277	-0.0053983	-0.00546223
69.8	0.126645	0.0522595	0.0292463	0.0141702	-0.00207803	-0.00570194	-0.00544369
70	0.126363	0.0518434	0.0294178	0.0139524	-0.00243925	-0.00642605	-0.00521588
70.2	0.126142	0.051896	0.0294783	0.0136166	-0.00221827	-0.00604811	-0.00510155
70.4	0.126302	0.0509792	0.0289411	0.0135139	-0.00305497	-0.00646858	-0.00491442
70.6	0.125978	0.0505068	0.0287565	0.0132243	-0.0040144	-0.00680307	-0.00520634
70.8	0.125517	0.0510304	0.029252	0.0138297	-0.00425086	-0.0068583	-0.00520018
71	0.125477	0.0519707	0.0295929	0.0147762	-0.00386066	-0.00591054	-0.00488746
71.2	0.125802	0.0525298	0.0300684	0.0149949	-0.00363739	-0.0057312	-0.00423082
71.4	0.1269	0.0532246	0.0306216	0.0162075	-0.00369683	-0.00493405	-0.00420259
71.6	0.127512	0.0537967	0.0308538	0.0166604	-0.00361253	-0.00379978	-0.00424409
71.8	0.126834	0.0539618	0.0308394	0.0165401	-0.00407353	-0.00383103	-0.00423571
72	0.126268	0.0537717	0.0305525	0.0159371	-0.00390489	-0.00387082	-0.0049014
72.2	0.126061	0.0537884	0.0302304	0.0152667	-0.00402028	-0.00441565	-0.00507431
72.4	0.126175	0.0544043	0.0305874	0.0155567	-0.00356425	-0.00379478	-0.00437093
72.6	0.125285	0.0548441	0.029141	0.0145704	-0.00432485	-0.00457687	-0.00495343
72.8	0.125029	0.0555819	0.02861	0.0137189	-0.00517355	-0.00476181	-0.00521142
73	0.125759	0.0556602	0.0289013	0.0137555	-0.00478741	-0.00509608	-0.00483263
73.2	0.125718	0.0551603	0.028485	0.0130122	-0.00487155	-0.00574393	-0.00507978
73.4	0.126585	0.0552421	0.0288571	0.0132603	-0.00477101	-0.00594796	-0.00413087
73.6	0.12753	0.0549521	0.028325	0.0130723	-0.00420476	-0.00632723	-0.00432464
73.8	0.128059	0.0543626	0.0281309	0.0127401	-0.00380823	-0.00691051	-0.00454167
74	0.1288	0.054644	0.0284786	0.012596	-0.00388074	-0.00726821	-0.00448865
74.2	0.128838	0.0537211	0.0283372	0.0128201	-0.0040259	-0.00808435	-0.00505988
74.4	0.129036	0.053201	0.0281655	0.0135879	-0.00470193	-0.00849106	-0.0051783
74.6	0.129643	0.0532045	0.0282313	0.0142667	-0.00496101	-0.00887425	-0.00482856
74.8	0.131144	0.0551724	0.0290866	0.0164881	-0.00374885	-0.0077467	-0.00330537
75	0.132713	0.0562845	0.0298794	0.0169431	-0.00297594	-0.00691628	-0.00269421
75.2	0.133776	0.0563269	0.0307075	0.0168757	-0.00279896	-0.00647201	-0.00223382
75.4	0.135327	0.0575748	0.0322951	0.0176312	-0.00130971	-0.00480845	-0.00203938
75.6	0.135211	0.0573435	0.0325939	0.0172301	-0.00121861	-0.00486512	-0.00241538
75.8	0.136331	0.0578049	0.0334039	0.017273	-0.00082006	-0.00453608	-0.00227932
76	0.137221	0.0582275	0.0338033	0.0167493	-0.00022854	-0.00380654	-0.00282544
76.2	0.138223	0.0587982	0.0340243	0.0173253	1.98451e-05	-0.00239652	-0.00203078
76.4	0.139454	0.0599056	0.0346939	0.0178249	0.000710366	-0.00155936	-0.00138727
76.6	0.139993	0.06056	0.0341877	0.0171422	0.000640263	-0.00161951	-0.00171257
76.8	0.140575	0.0607583	0.0343819	0.0172963	0.00139916	-0.00128789	-0.00175929
77	0.140631	0.0599714	0.0341536	0.0171579	0.00159406	-0.00170508	-0.00192759
77.2	0.141132	0.0598273	0.0335083	0.0163665	0.00101572	-0.00174386	-0.00248885
77.4	0.141438	0.0600422	0.0332855	0.0160757	0.000533072	-0.00223465	-0.00288373
77.6	0.141069	0.059494	0.0329451	0.0158091	-0.000169139	-0.00295319	-0.00357309
77.8	0.140331	0.0587258	0.032616	0.01525	-0.00118184	-0.00366926	-0.0042535
78	0.139461	0.058235	0.0323222	0.014876	-0.00217507	-0.00485983	-0.00493104
78.2	0.138816	0.0580755	0.0313495	0.0144436	-0.00300145	-0.00572935	-0.00536781
78.4	0.138532	0.058115	0.03116	0.0143339	-0.00380903	-0.00651253	-0.00526217
78.6	0.137873	0.0578197	0.0307382	0.0136792	-0.00499487	-0.00798372	-0.00544658
78.8	0.138311	0.0581108	0.0313167	0.0135209	-0.00512762	-0.00850782	-0.00537828
79	0.137416	0.0571599	0.0314399	0.0124819	-0.00547991	-0.00936897	-0.00595203
79.2	0.137534	0.0571608	0.0319763	0.0125948	-0.00546861	-0.00907488	-0.0060884
79.4	0.138141	0.0577754	0.0333084	0.0134425	-0.00467191	-0.00804178	-0.0062366
79.6	0.138912	0.057555	0.0333578	0.0139617	-0.00490927	-0.00826903	-0.00640833
79.8	0.139847	0.0580969	0.0340654	0.0147032	-0.00514835	-0.00776297	-0.00607067
80	0.140106	0.0589975	0.0345917	0.0154749	-0.00406689	-0.00699107	-0.00518954
80.2	0.141816	0.0597369	0.0357485	0.0173842	-0.00235986	-0.00513237	-0.00338545
80.4	0.143418	0.0613447	0.0369545	0.0184326	-0.00113316	-0.004572	-0.00285377
80.6	0.144094	0.0622887	0.0373813	0.0187044	-0.000646972	-0.00344993	-0.00233927
80.8	0.144515	0.0625363	0.0375853	0.019761	0.000270593	-0.00296638	-0.00231444
81	0.144848	0.0623592	0.0371603	0.0194202	-9.77904e-05	-0.00272072	-0.00227692
81.2	0.145788	0.0623319	0.0365883	0.0194457	-0.000529491	-0.00217644	-0.00253708
81.4	0.145619	0.0617889	0.0361172	0.0196536	-0.000353323	-0.00269881	-0.0026082
81.6	0.145097	0.0612906	0.03505	0.0197138	-0.000693601	-0.00276951	-0.00286733
81.8	0.145485	0.0618166	0.0347974	0.0198468	-0.000165705	-0.00264202	-0.00266619
82	0.145453	0.0622186	0.0339326	0.0189338	-0.000479736	-0.0034449	-0.00334463
82.2	0.146498	0.0629228	0.0337771	0.0190208	-0.00035778	-0.00308075	-0.00286342
82.4	0.145927	0.0622128	0.0336328	0.0184629	-0.00115393	-0.00388101	-0.00359263
82.6	0.145626	0.061014	0.0326633	0.0175592	-0.00200138	-0.00432406	-0.00475721
82.8	0.145494	0.0602423	0.0326216	0.0167614	-0.00196282	-0.00433726	-0.00514241
83	0.145808	0.0601732	0.0322672	0.0167043	-0.00145477	-0.00352944	-0.00497517
83.2	0.146619	0.0614374	0.0328342	0.0175151	-0.00157095	-0.00310416	-0.00490457
83.4	0.147177	0.062075	0.0336113	0.0177267	-0.00119062	-0.00304019	-0.00456703
83.6	0.147975	0.062856	0.034178	0.0179784	-0.000804549	-0.00252255	-0.00411015
83.8	0.148183	0.062462	0.0346884	0.0180945	-0.00125574	-0.00273701	-0.00355324
84	0.148392	0.0621806	0.0355231	0.0179701	-0.000410691	-0.0025059	-0.00346781
84.2	0.149143	0.0624402	0.0368775	0.0182215	0.000269227	-0.0020908	-0.0032126
84.4	0.149455	0.0627787	0.0370483	0.0179655	0.000275834	-0.0024722	-0.00368846
84.6	0.149283	0.0622444	0.0371904	0.0177239	0.000181906	-0.00323349	-0.00379551
84.8	0.14969	0.0627058	0.0376079	0.018642	0.00114381	-0.00262718	-0.00359398
85	0.150305	0.0634236	0.0381196	0.0186301	0.00123092	-0.0022169	-0.00386305
85.2	0.150257	0.0636591	0.0382578	0.0187672	0.0014701	-0.00219981	-0.00390949
85.4	0.14998	0.0640434	0.0385566	0.0191366	0.00162959	-0.00263723	-0.00353092
85.6	0.150175	0.0652098	0.0384403	0.0192399	0.00154172	-0.00267862	-0.00342084
85.8	0.151094	0.066561	0.0388121	0.0196956	0.00153791	-0.00288715	-0.00251536
86	0.15149	0.0679754	0.0388657	0.0197469	0.0015813	-0.00306133	-0.00211806
86.2	0.152545	0.0687278	0.0394841	0.0205826	0.00102033	-0.00236876	-0.00177449
86.4	0.153202	0.0693565	0.0391897	0.0212483	0.00100489	-0.00249502	-0.00205588
86.6	0.154042	0.0708067	0.0391489	0.0217492	0.00186319	-0.00205928	-0.00133348
86.8	0.154749	0.0714595	0.0394468	0.0216597	0.002305	-0.00182869	-0.000437377
87	0.156481	0.0727973	0.0398255	0.0230362	0.00340541	-0.00157753	0.000749653
87.2	0.157394	0.0737244	0.0406796	0.024141	0.00370936	-0.00170526	0.00155329
87.4	0.157767	0.0733261	0.0400611	0.0238427	0.00412674	-0.0019253	0.00174265
87.6	0.15874	0.0728794	0.0399323	0.0237539	0.00431744	-0.00143672	0.00155692
87.8	0.157388	0.0699942	0.0386742	0.0227768	0.00314171	-0.00310482	0.000321585
88	0.156885	0.0681567	0.0377141	0.0217482	0.00293715	-0.00371767	-0.0011271
88.2	0.155846	0.0672123	0.0369582	0.0213929	0.00270353	-0.00377611	-0.0021914
88.4	0.1551	0.0662867	0.0361763	0.0214501	0.00260747	-0.00420944	-0.00227815
88.6	0.154604	0.0659785	0.0367737	0.0216901	0.00282923	-0.00412856	-0.00229241
88.8	0.154218	0.0663721	0.0371868	0.0217692	0.00296927	-0.00268335	-0.00260922
89	0.15369	0.0663965	0.0372195	0.0212406	0.00248847	-0.00281646	-0.00315745
89.2	0.153067	0.0653502	0.0361871	0.0201936	0.00199486	-0.00342921	-0.00376377
89.4	0.153454	0.0656294	0.0366678	0.0210296	0.00187737	-0.00300253	-0.00360421
89.6	0.153526	0.0655982	0.0359639	0.020213	0.00121561	-0.00338487	-0.00442166
89.8	0.153936	0.0667304	0.0360786	0.0204281	0.000928684	-0.00341539	-0.00436835
90	0.154421	0.0680469	0.0368405	0.0206655	0.000324537	-0.00331757	-0.00460326
90.2	0.154912	0.0684664	0.0367543	0.0212821	-0.00032176	-0.00272045	-0.00507523
90.4	0.156287	0.069757	0.0374353	0.0224895	0.000577422	-0.00270088	-0.00471311
90.6	0.156715	0.0706361	0.038331	0.0224272	0.0012075	-0.00239149	-0.0043632
90.8	0.157498	0.0704116	0.0388243	0.0227841	0.00110912	-0.0022193	-0.00356422
91	0.158626	0.0715947	0.0386994	0.0240505	0.00142179	-0.00199358	-0.00307621
91.2	0.159603	0.0719203	0.0390734	0.024226	0.000381411	-0.0017585	-0.00272151
91.4	0.160071	0.0719344	0.0385868	0.0237663	0.000261616	-0.00143761	-0.00296015
91.6	0.160943	0.0715273	0.0389952	0.024129	0.00011574	-0.00115401	-0.00235561
91.8	0.160257	0.0702588	0.0385859	0.0238134	-0.000478321	-0.00162939	-0.0025257
92	0.159933	0.0702549	0.0382163	0.0232563	-0.000662431	-0.00134523	-0.00253367
92.2	0.159147	0.0700891	0.0372912	0.0229329	-0.000800307	-0.00092539	-0.00221283
92.4	0.159352	0.0698343	0.0375878	0.022878	-0.00107335	-0.00115617	-0.00135749
92.6	0.159375	0.0697583	0.037225	0.0215095	-0.00151301	-0.00129475	-0.00160014
92.8	0.160318	0.0703757	0.0373087	0.0208182	-0.0011659	-0.000959493	-0.000933017
93	0.160746	0.0706442	0.0373168	0.0206403	-0.000974591	-0.00148553	-0.000735803
93.2	0.16167	0.0703623	0.0385342	0.0205704	-6.00344e-05	-0.00109615	-0.000505416
93.4	0.161932	0.0705822	0.038495	0.0206412	-0.000503624	-0.0016868	-0.000189834
93.6	0.161655	0.0708518	0.0381312	0.0193238	-0.00113873	-0.00255011	-0.000740498
93.8	0.162603	0.072504	0.0391512	0.0205022	-0.000947492	-0.00271368	-0.000274307
94	0.162669	0.0727128	0.03926	0.020278	-0.00135935	-0.00354777	-0.000334875
94.2	0.162474	0.0726272	0.0392024	0.0210052	-0.00100312	-0.00345635	-0.000961005
94.4	0.162627	0.0725396	0.0397576	0.0207095	-0.000783072	-0.00441527	-0.00172435
94.6	0.162933	0.0726436	0.0395389	0.0199675	-0.000354595	-0.0041372	-0.00230698
94.8	0.163418	0.0731814	0.0393791	0.0204716	-0.000500624	-0.00432215	-0.0025949
95	0.164207	0.0742449	0.0391546	0.0212633	0.000264136	-0.00351155	-0.00279414
95.2	0.165286	0.0747788	0.0403043	0.0218725	0.000750883	-0.00320845	-0.00278817
95.4	0.165876	0.0753209	0.0403383	0.0223552	0.00159014	-0.00213895	-0.00243745
95.6	0.166244	0.0752067	0.0396993	0.0226177	0.00144384	-0.00252401	-0.00269966
95.8	0.166894	0.0755859	0.0396701	0.0225736	0.00178178	-0.00231101	-0.00325205
96	0.166552	0.0755216	0.0385283	0.0219964	0.00142376	-0.00219264	-0.00387539
96.2	0.167513	0.0754644	0.0378836	0.0225604	0.00187957	-0.0017574	-0.00409592
96.4	0.168315	0.0754839	0.0385877	0.0228642	0.00175224	-0.00143217	-0.00391208
96.6	0.168447	0.0753607	0.0383479	0.022335	0.00174806	-0.00168528	-0.00362024
96.8	0.169023	0.0755901	0.03914	0.0224215	0.00163526	-0.00160157	-0.00296559
97	0.168573	0.0754935	0.0400925	0.0223742	0.000881111	-0.00155112	-0.00306108
97.2	0.169199	0.075676	0.0408993	0.0226466	0.000721884	-0.00120707	-0.00218588
97.4	0.169348	0.0761094	0.0402206	0.0221323	-8.9546e-05	-0.00217612	-0.0018018
97.6	0.169741	0.0764988	0.0411247	0.0219243	0.000499775	-0.00157973	-0.00113612
97.8	0.170226	0.0771001	0.0409761	0.0224863	0.000446974	-0.00192457	-0.00087701
98	0.169254	0.0765187	0.0404611	0.0214801	-0.000213433	-0.00279518	-0.00107073
98.2	0.168501	0.0761896	0.0405848	0.0218108	-0.000582894	-0.0026963	-0.00164341
98.4	0.167531	0.0761703	0.0403331	0.0207324	-0.00071275	-0.00355431	-0.00225535
98.6	0.168231	0.0765922	0.0401413	0.0209544	5.22497e-06	-0.00290745	-0.00284013
98.8	0.167939	0.0770931	0.0402229	0.0215629	0.000161708	-0.00273386	-0.00300137
99	0.168169	0.0781818	0.0400968	0.0222969	0.00122332	-0.00193476	-0.00309132
99.2	0.168351	0.0784332	0.0400171	0.021796	0.000981427	-0.00296056	-0.00378807
99.4	0.168391	0.0777172	0.0392064	0.0212089	0.000474548	-0.00342067	-0.00446838
99.6	0.168266	0.0773434	0.0385786	0.0205302	-0.000134733	-0.00464456	-0.00569305
99.8	0.169106	0.0783717	0.0389416	0.0212014	0.000572063	-0.00430431	-0.00522855
100	0.169091	0.0785257	0.0391294	0.0212193	0.000602914	-0.00406539	-0.0053364
100.2	0.169355	0.0781239	0.0394945	0.0212336	0.000828063	-0.00381149	-0.00550233
100.4	0.168992	0.0775012	0.0392042	0.0207256	0.000299574	-0.00383574	-0.00539052
100.6	0.169112	0.0771604	0.0391425	0.020066	0.000231866	-0.00411121	-0.00567614
100.8	0.169632	0.0772611	0.0401238	0.0205966	-7.78011e-05	-0.0036856	-0.00561844
101	0.1705	0.0771957	0.0413988	0.021069	0.000216688	-0.00290372	-0.00475145
101.2	0.171768	0.0778669	0.0418967	0.0216246	0.0014742	-0.00225853	-0.00404325
101.4	0.17269	0.0781723	0.0425744	0.0218966	0.00254299	-0.0014913	-0.00320491
101.6	0.173524	0.0784006	0.0433323	0.0225582	0.00286185	-0.000331883	-0.00291801
101.8	0.174049	0.0785187	0.043327	0.023336	0.00246736	-0.000784177	-0.00319361
102	0.173961	0.0785709	0.0437438	0.0239547	0.00229738	-0.000469765	-0.00285366
102.2	0.174426	0.0786317	0.0439262	0.0244308	0.00252761	-0.0004261	-0.00286748
102.4	0.174799	0.0791807	0.0443192	0.0244987	0.0030463	-4.02539e-05	-0.00296427
102.6	0.175442	0.0789851	0.0442699	0.0249892	0.0029749	0.000390047	-0.00275757
102.8	0.175701	0.0793094	0.044618	0.0249496	0.00255544	0.000530887	-0.00281703
103	0.176597	0.080646	0.0446801	0.024831	0.00287464	0.000341208	-0.00292807
103.2	0.176979	0.0810923	0.0447074	0.0236905	0.00219532	-0.000473111	-0.00334191
103.4	0.177546	0.0809861	0.0442582	0.0232655	0.00151875	-0.00113254	-0.00360163
103.6	0.177274	0.0820235	0.0442996	0.0226026	0.000811075	-0.000432489	-0.00317289
103.8	0.177433	0.0825567	0.0437982	0.0225656	0.000820494	8.93021e-05	-0.00255925
104	0.176804	0.0821688	0.043143	0.0220836	4.36709e-05	-0.000696149	-0.00279551
104.2	0.176615	0.0822445	0.0420316	0.021445	0.00019801	-0.00152782	-0.00279132
104.4	0.176395	0.0818028	0.041321	0.020864	-0.000669727	-0.00228724	-0.00324752
104.6	0.176725	0.0821492	0.041681	0.0209308	-0.000690471	-0.00253623	-0.0032166
104.8	0.176084	0.0813927	0.0416297	0.0213045	-0.00183566	-0.00293707	-0.00347245
105	0.175854	0.0812051	0.0418677	0.021471	-0.00185717	-0.00331778	-0.00352169
105.2	0.175923	0.0815061	0.0423365	0.0219478	-0.0013187	-0.00352806	-0.00378931
105.4	0.176451	0.0815348	0.0425391	0.0231606	-0.000936214	-0.00288161	-0.00328823
105.6	0.176827	0.0810476	0.0427732	0.0236077	-0.000580434	-0.00373278	-0.00369999
105.8	0.176629	0.0807115	0.0425138	0.0236464	-0.000187189	-0.00446825	-0.00315384
106	0.176429	0.0804295	0.0424468	0.024471	0.000264426	-0.00434466	-0.00251169
106.2	0.175908	0.0795084	0.0426614	0.0241508	0.000171055	-0.0050707	-0.00234742
106.4	0.176491	0.079516	0.0432723	0.0245024	0.000241829	-0.0051287	-0.00198297
106.6	0.178122	0.0800603	0.0445401	0.0254592	0.00111602	-0.00420347	-0.00061925
106.8	0.179532	0.0812938	0.0455039	0.025712	0.00181373	-0.00274967	-0.000713483
107	0.18007	0.0821184	0.0455314	0.0249293	0.00230915	-0.00314381	-0.000954076
107.2	0.180625	0.0824267	0.0460249	0.0244472	0.00264045	-0.00255032	-0.00104077
107.4	0.180973	0.0820872	0.0458145	0.0239949	0.00227501	-0.0023485	-0.000959803
107.6	0.181205	0.0817768	0.0461327	0.0234128	0.00213057	-0.00140471	-0.00101232
107.8	0.181937	0.0817342	0.0457891	0.0235876	0.00187472	-0.00145761	-0.00116988
108	0.181883	0.0818599	0.044784	0.0230014	0.00153069	-0.00268979	-0.00132675
108.2	0.183238	0.0832852	0.0452981	0.0230265	0.00197326	-0.00220865	-0.000567345
108.4	0.183629	0.0829227	0.0456768	0.0224805	0.000900004	-0.00200348	-0.00110643
108.6	0.183596	0.0828435	0.0456769	0.0225612	0.000315124	-0.00153318	-0.00148406
108.8	0.183239	0.0823032	0.0453996	0.0221478	-0.000811134	-0.0020898	-0.00218507
109	0.183639	0.082782	0.0458295	0.0225728	-0.000572857	-0.0019623	-0.00265271
109.2	0.184173	0.0830319	0.0457849	0.0224994	-0.000901348	-0.0024302	-0.00284228
109.4	0.184628	0.0839773	0.0451267	0.0230465	-0.000375984	-0.00211161	-0.00249619
109.6	0.185099	0.0841508	0.0452338	0.0231519	-0.000171887	-0.00340776	-0.00261477
109.8	0.184625	0.0844103	0.0444652	0.0231008	-0.000980075	-0.00353348	-0.00211167
110	0.184277	0.0839066	0.0437424	0.0234346	-0.00207448	-0.00422859	-0.0034232
110.2	0.1841	0.0835874	0.0436985	0.0229595	-0.002367	-0.00525271	-0.00387614
110.4	0.185224	0.0842267	0.0439142	0.023105	-0.00222151	-0.00575016	-0.00385991
110.6	0.185761	0.084921	0.0447523	0.0237	-0.00128049	-0.00505341	-0.00355278
110.8	0.185345	0.0852971	0.0447511	0.0232473	-0.00131067	-0.00503365	-0.00401309
111	0.184915	0.084707	0.0445798	0.0227045	-0.0010684	-0.00592619	-0.00496378
111.2	0.185231	0.0850805	0.0451304	0.0232011	-0.000468765	-0.00506905	-0.00469225
111.4	0.186391	0.0859006	0.045931	0.0236106	-0.000182968	-0.0044143	-0.00442128
111.6	0.186815	0.0858685	0.0465869	0.0241563	0.000551932	-0.00423034	-0.0040482
111.8	0.18701	0.0864531	0.04668	0.0247337	0.000980496	-0.00342443	-0.00343244
112	0.1872	0.0867811	0.0469127	0.0248833	0.00183548	-0.00378002	-0.00268381
112.2	0.188126	0.0885794	0.048093	0.0256806	0.00317821	-0.0024296	-0.0016957
112.4	0.187599	0.0875628	0.0478556	0.0249834	0.00287458	-0.00249211	-0.00219071
112.6	0.1875	0.0876137	0.0479148	0.0246873	0.00344162	-0.00211208	-0.00233032
112.8	0.187771	0.0876672	0.0480655	0.0242192	0.00377307	-0.0025199	-0.00226039
113	0.188539	0.088587	0.048387	0.0248208	0.00440759	-0.00145592	-0.00240523
113.2	0.18945	0.0891023	0.0483228	0.0245503	0.00478015	-0.00113007	-0.00243559
113.4	0.190171	0.0895812	0.0479804	0.0244622	0.00477907	-0.000455466	-0.00201076
113.6	0.190278	0.0892869	0.0474395	0.0240664	0.00417383	-0.00088738	-0.00276047
113.8	0.189557	0.0888567	0.0467034	0.0236086	0.00272346	-0.00133662	-0.00384851
114	0.189784	0.0888253	0.0466984	0.0229198	0.00214184	-0.0020966	-0.00571584
114.2	0.189778	0.0885053	0.0467799	0.022541	0.00184547	-0.00320923	-0.00558935
114.4	0.189243	0.0879695	0.0465063	0.0218241	0.000261434	-0.00421848	-0.00598783
114.6	0.189881	0.088333	0.0472088	0.0228584	0.000810751	-0.0038678	-0.00524331
114.8	0.189777	0.0881843	0.0472362	0.0231816	0.000675476	-0.00406982	-0.00546702
115	0.190174	0.0876122	0.0469909	0.0235338	-1.53086e-05	-0.00397008	-0.00590901
115.2	0.19061	0.0878319	0.0469572	0.0237529	-0.000108267	-0.00394381	-0.00540492
115.4	0.19159	0.0881452	0.0473755	0.0242459	0.000130774	-0.00348611	-0.00519517
115.6	0.190841	0.0871824	0.0466191	0.0240935	-0.00027595	-0.00486474	-0.00537941
115.8	0.191359	0.0876663	0.0468709	0.0244269	0.000100401	-0.00455956	-0.00541561
116	0.191461	0.0879784	0.0466891	0.0240497	2.88915e-05	-0.0046302	-0.00517318
116.2	0.191233	0.0883844	0.0463193	0.0240772	0.000767076	-0.00412659	-0.00508337
116.4	0.190959	0.0879995	0.0466782	0.0238774	0.000639525	-0.00395433	-0.00481469
116.6	0.191426	0.088641	0.0471905	0.0239968	0.00156304	-0.00338967	-0.00475915
116.8	0.191542	0.0883753	0.0473216	0.0243355	0.00143633	-0.00299063	-0.00427808
117	0.192278	0.0887203	0.0468792	0.0247586	0.00166055	-0.00207348	-0.00398436
117.2	0.192369	0.0883852	0.0464603	0.0241045	0.00103009	-0.00197711	-0.004045
117.4	0.192539	0.0879863	0.0462491	0.0241238	0.00026321	-0.00180245	-0.00380806
117.6	0.192283	0.0885923	0.0463702	0.0248673	0.00086612	-0.00160405	-0.00426785
117.8	0.192374	0.0890321	0.0466868	0.0249551	0.000463241	-0.00152555	-0.00400493
118	0.191953	0.0890703	0.046678	0.0247549	0.000322019	-0.00112079	-0.00411601
118.2	0.191798	0.0890988	0.0474311	0.0250966	0.000482959	-0.000707488	-0.00308207
118.4	0.192323	0.0894654	0.0475562	0.0257128	0.000793605	0.00065096	-0.00250096
118.6	0.193615	0.0902515	0.0485544	0.0265461	0.00182964	0.00129673	-0.00109078
118.8	0.193755	0.090403	0.0486982	0.0262468	0.0016625	0.00119213	-0.00171032
119	0.194683	0.0908949	0.0489416	0.0258304	0.0017985	0.00093494	-0.00134605
119.2	0.194676	0.0906584	0.0491476	0.0252384	0.00198861	0.000420286	-0.000944401
119.4	0.195058	0.0908518	0.0496484	0.0256392	0.00241736	0.000429613	-0.000691047
119.6	0.195873	0.0917929	0.0499363	0.0258913	0.00278567	-0.000256358	-0.000414261
119.8	0.19705	0.0926943	0.0508484	0.0260944	0.00342561	0.00046325	0.000260224
120	0.196931	0.0930244	0.0514038	0.0256566	0.00267442	0.000197231	0.000440179
120.2	0.197072	0.0936387	0.0519414	0.0259992	0.00327029	-0.000539232	0.000779073
120.4	0.197859	0.094044	0.0524597	0.0259753	0.00303167	-0.00126856	0.0010354
120.6	0.199453	0.0950889	0.0534255	0.0266123	0.00394548	-0.00126044	0.00162873
120.8	0.199732	0.0947667	0.0529356	0.026956	0.0034563	-0.00224142	0.00205874
121	0.20021	0.0956008	0.0528518	0.0272768	0.00347087	-0.00228418	0.00171008
121.2	0.200124	0.095422	0.0530233	0.0275221	0.00334045	-0.00218977	0.00141966
121.4	0.200458	0.0960872	0.0530236	0.028238	0.00373797	-0.00184523	0.00112682
121.6	0.200008	0.0972628	0.0527797	0.0284496	0.00430265	-0.00140257	0.000970773
121.8	0.199664	0.0969369	0.0519289	0.0279623	0.00358949	-0.00113019	0.000711125
122	0.198888	0.0966072	0.051362	0.0280053	0.00321774	-0.000458302	-5.82322e-05
122.2	0.199165	0.0966053	0.0510483	0.0280171	0.00371567	0.000253155	-0.000111058
122.4	0.199055	0.0962664	0.0502443	0.0274988	0.00322025	0.000383991	-0.000960879
122.6	0.198809	0.0961325	0.050624	0.0273312	0.00277876	0.000474038	-0.000924832
122.8	0.198702	0.0961316	0.0503422	0.0269376	0.00265574	0.000537873	-0.00146091
123	0.198568	0.0956486	0.050108	0.027021	0.00183563	0.000357701	-0.00122442
123.2	0.198126	0.0950367	0.0494825	0.0265203	0.000946223	0.000941137	-0.00192203
123.4	0.19884	0.0948559	0.0497319	0.0270588	0.000845355	0.00110908	-0.00204158
123.6	0.200024	0.0946426	0.0499113	0.026637	0.000506754	0.00125166	-0.00177592
123.8	0.199851	0.0939371	0.0499793	0.0257637	-0.000345863	0.00079035	-0.00217551
124	0.199933	0.0938691	0.0494806	0.0254772	-0.000556253	0.000252521	-0.00272985
124.2	0.200747	0.0945931	0.0491009	0.0252621	0.000325614	0.000179999	-0.00250591
124.4	0.202161	0.0951609	0.0495612	0.0254613	0.000837098	-0.000345751	-0.00205161
124.6	0.203025	0.0958776	0.0506749	0.0261045	0.00138633	-0.000307201	-0.00151788
124.8	0.202709	0.0953761	0.050233	0.0260899	0.00124029	-0.000827112	-0.00124534
125	0.20311	0.0960593	0.0505724	0.0262224	0.00170036	-0.000487394	-0.00146676
125.2	0.203169	0.095706	0.0509582	0.0265356	0.00257054	-0.000315118	-0.00056667
125.4	0.203647	0.0971159	0.0510761	0.0268971	0.00277366	-7.69745e-05	-0.000720052
125.6	0.203063	0.0969456	0.0506683	0.0258924	0.00309313	-0.00102699	-0.000399495
125.8	0.202935	0.0965808	0.0502881	0.0254598	0.00262043	-0.00132237	-0.000483533
126	0.202634	0.0965573	0.0501576	0.0250916	0.00246506	-0.00156933	-0.000910361
126.2	0.202512	0.0969164	0.0508735	0.0253235	0.00263768	-0.00196095	-0.000425176
126.4	0.202271	0.0979234	0.0514598	0.0255771	0.00240378	-0.00167747	-0.00029045
126.6	0.202128	0.0980899	0.0520857	0.0258546	0.00193349	-0.0017458	0.000410002
126.8	0.203152	0.0979662	0.0523289	0.0266492	0.00200345	-0.00157306	0.00146569
127	0.20326	0.0975555	0.052037	0.0272599	0.00161399	-0.00118709	0.00165725
127.2	0.203895	0.0976537	0.0524616	0.0274801	0.00215268	-0.000680319	0.000926917
127.4	0.204487	0.0968663	0.0526929	0.0284288	0.00193017	-0.000321483	0.00161327
127.6	0.204977	0.0967283	0.0520232	0.0282541	0.00154412	-0.000132574	0.00154114
127.8	0.204441	0.0966688	0.051561	0.0280286	0.00143528	-0.000922038	0.000174503
128	0.205322	0.0966036	0.051052	0.0283757	0.00162203	-0.00100227	-0.000177742
128.2	0.205596	0.0970636	0.0515383	0.0287002	0.0013645	-0.000972159	-0.00024204
128.4	0.205959	0.0967278	0.0513304	0.0292548	0.00116322	-0.00161592	-0.00077304
128.6	0.206794	0.0968113	0.0516338	0.0299257	0.00157462	-0.00144585	-0.000821568
128.8	0.207484	0.0969163	0.05217	0.0306218	0.00232545	-0.00108007	-0.000572262
129	0.208135	0.0976967	0.0528901	0.03121	0.00338369	-0.00113924	-0.00038317
129.2	0.208261	0.0984223	0.0534227	0.0311073	0.00400951	-0.000488271	-0.000200432
129.4	0.208866	0.0990935	0.054538	0.0311387	0.00402002	-0.000463118	-0.000817625
129.6	0.208573	0.099057	0.0549136	0.0302219	0.00480785	-0.00113228	-0.000830604
129.8	0.208376	0.0994974	0.0550865	0.0301611	0.00485578	-0.000891225	-0.00116763
130	0.208377	0.100196	0.0555333	0.03027	0.00495866	-0.000549658	-0.00121132
130.2	0.207714	0.100741	0.0557289	0.030151	0.0051073	-0.000640597	-0.000891162
130.4	0.207957	0.101531	0.0557155	0.0303466	0.00521679	-0.000482324	-0.00136101
130.6	0.208107	0.100968	0.0560942	0.0303074	0.00509248	-0.000726638	-0.00161478
130.8	0.209263	0.101532	0.0559255	0.0307646	0.0058558	-8.53e-05	-0.00123785
131	0.208902	0.101276	0.055638	0.030624	0.00515605	-8.23438e-05	-0.00188922
131.2	0.209246	0.101849	0.0558189	0.0313158	0.00472804	-2.16007e-06	-0.00179092
131.4	0.208739	0.101362	0.0551185	0.030988	0.00342175	-0.000232604	-0.00191064
131.6	0.208162	0.101188	0.0543886	0.0304968	0.0025382	-0.000869534	-0.00237371
131.8	0.207671	0.100729	0.0542983	0.0298066	0.00186598	-0.00142106	-0.00314024
132	0.207734	0.100775	0.0544608	0.0301398	0.00118201	-0.000938245	-0.00275938
132.2	0.207207	0.100839	0.0541556	0.0301314	0.000715498	-0.00101293	-0.0029012
132.4	0.207287	0.100858	0.0533597	0.0299399	0.000853204	-0.00148605	-0.00285629
132.6	0.207646	0.101172	0.0536384	0.0295341	0.00116753	-0.00233749	-0.00233902
132.8	0.207881	0.101043	0.0545656	0.0298952	0.00150496	-0.00206111	-0.0016467
133	0.207757	0.101	0.0543966	0.0291077	0.00190409	-0.00222729	-0.0016153
133.2	0.207499	0.100886	0.0546156	0.0279013	0.00175055	-0.00154157	-0.0018015
133.4	0.207667	0.100448	0.0551008	0.0272024	0.00200689	-0.00220001	-0.00177733
133.6	0.207777	0.100068	0.0541511	0.026711	0.00291123	-0.00288715	-0.00175341
133.8	0.208098	0.0997555	0.0533422	0.0263407	0.00256781	-0.00257499	-0.00186833
134	0.208636	0.0998803	0.0527739	0.0258271	0.00194215	-0.00259613	-0.00228097
134.2	0.209105	0.100078	0.0524538	0.0255242	0.00228827	-0.00293425	-0.00282803
134.4	0.209919	0.100098	0.0519044	0.025189	0.00234522	-0.00376274	-0.00392439
134.6	0.210225	0.100146	0.0516168	0.0244442	0.00221094	-0.00397521	-0.00436218
134.8	0.210594	0.100074	0.0512994	0.024182	0.00218925	-0.00456015	-0.00403204
135	0.210974	0.100403	0.0515761	0.0248584	0.00166982	-0.00434999	-0.0033033
135.2	0.211721	0.101495	0.0520113	0.0257277	0.00159371	-0.00415492	-0.00272764
135.4	0.212037	0.101749	0.0519378	0.0255708	0.0012556	-0.00465986	-0.00294215
135.6	0.212744	0.102476	0.0526725	0.0268708	0.00232261	-0.00393152	-0.00204038
135.8	0.213777	0.102947	0.0534397	0.0274885	0.00221271	-0.00332683	-0.00185753
136	0.214079	0.103081	0.0540855	0.0285815	0.00284336	-0.00229655	-0.00149717
136.2	0.214771	0.103346	0.0536329	0.0288967	0.0025142	-0.00206941	-0.00115067
136.4	0.215117	0.104139	0.0538624	0.0290468	0.00284912	-0.00173729	-0.000741878
136.6	0.21598	0.104491	0.0546498	0.0295211	0.00361789	-0.00108554	-0.000193334
136.8	0.216649	0.104781	0.055555	0.0300346	0.00402306	0.000118741	0.000471728
137	0.216602	0.105762	0.0554677	0.0297979	0.0041886	0.000286067	6.01664e-06
137.2	0.216288	0.105868	0.0554695	0.0293342	0.00422994	0.000349669	-0.00033609
137.4	0.216183	0.105385	0.0546326	0.0287922	0.00354793	-0.0006871	-0.000802907
137.6	0.21657	0.105725	0.0547857	0.0294635	0.00407137	-7.68084e-05	-0.000618012
137.8	0.217078	0.106325	0.0550701	0.0295259	0.00376009	0.000823887	-0.000392406
138	0.216396	0.106528	0.0544827	0.0287746	0.00289454	-0.000261896	-0.000749089
138.2	0.216191	0.106618	0.0547695	0.0284804	0.00350096	-0.000274445	-0.000867317
138.4	0.215402	0.106149	0.0546433	0.0273203	0.00349585	-0.000762639	-0.00147765
138.6	0.214846	0.106692	0.0549576	0.0267765	0.00308752	-0.000766044	-0.00101287
138.8	0.213432	0.106098	0.054562	0.026307	0.0021833	-0.00143106	-0.000944374
139	0.212754	0.106265	0.0542925	0.0256868	0.00119369	-0.00195175	-0.00181122
139.2	0.21267	0.105749	0.0544182	0.0255496	0.000860402	-0.00254656	-0.00233397
139.4	0.212641	0.105315	0.0544039	0.0254981	0.0011379	-0.00322369	-0.00260096
139.6	0.21254	0.10468	0.0545166	0.0258106	0.00159148	-0.00327774	-0.0031935
139.8	0.212086	0.103834	0.0538282	0.0256452	0.000536271	-0.00330257	-0.00435466
140	0.212024	0.103478	0.0538727	0.0260977	0.00116799	-0.00328661	-0.00455534
140.2	0.212317	0.103405	0.0535154	0.0260521	0.000766817	-0.00362798	-0.00447573
140.4	0.212731	0.103951	0.0540032	0.0270845	0.0017764	-0.0033893	-0.00462177
140.6	0.21397	0.104666	0.0549473	0.0281034	0.00236163	-0.00276855	-0.0043202
140.8	0.213763	0.105084	0.0550842	0.0281801	0.00199177	-0.00278632	-0.00495407
141	0.214147	0.10611	0.0552443	0.0289359	0.00208934	-0.00263548	-0.00516379
141.2	0.215123	0.105808	0.0556246	0.0292867	0.00273886	-0.00228452	-0.00525861
141.4	0.215781	0.106474	0.0555608	0.0296542	0.00314232	-0.00211919	-0.00477561
141.6	0.216993	0.107842	0.056867	0.0305198	0.00408025	-0.00133763	-0.00337184
141.8	0.21748	0.108405	0.0573757	0.0307658	0.00410339	-0.00176436	-0.00242181
142	0.218073	0.108496	0.0580784	0.03111	0.00451791	-0.00204228	-0.00172999
142.2	0.219094	0.109099	0.0590419	0.0314286	0.00516239	-0.000975446	-0.000892667
142.4	0.21952	0.108927	0.0593889	0.0315565	0.00466386	-0.000250964	-0.000167164
142.6	0.219568	0.109302	0.0592089	0.0310162	0.00409878	0.000108439	0.000742209
142.8	0.219194	0.109089	0.0591479	0.0307147	0.00380977	0.000296699	0.000886175
143	0.219713	0.109446	0.0596286	0.0306567	0.00428035	0.000439364	0.00152863
143.2	0.220349	0.109404	0.0600799	0.0310338	0.00449791	0.000976464	0.00256987
143.4	0.220798	0.109157	0.0598811	0.0309957	0.00467032	0.000769458	0.00298219
143.6	0.22082	0.10892	0.0590456	0.0309778	0.0043056	0.000290522	0.00267262
143.8	0.221391	0.10972	0.059149	0.0313567	0.00459162	0.000825861	0.00259475
144	0.221979	0.110557	0.0589057	0.0319806	0.00531797	0.000720397	0.00282453
144.2	0.222189	0.111322	0.0591056	0.0327338	0.00564862	0.000535239	0.00298745
144.4	0.222739	0.111916	0.059909	0.0331829	0.00572878	0.000276539	0.00292434
144.6	0.222614	0.11279	0.060507	0.032927	0.00516053	-9.58024e-05	0.00198778
144.8	0.222424	0.112126	0.0593248	0.0321383	0.00426842	-0.00139421	0.000325456
145	0.223324	0.112727	0.0595333	0.0322241	0.00493459	-0.00165845	0.000202654
145.2	0.223678	0.113034	0.059489	0.0318364	0.00573927	-0.00179476	0.000350118
145.4	0.223469	0.11297	0.0589863	0.0315744	0.00560776	-0.00226947	0.000326731
145.6	0.222889	0.112195	0.0587366	0.031157	0.00464835	-0.00341878	-0.000568193
145.8	0.22288	0.11094	0.0586906	0.0303017	0.00455052	-0.00349203	-0.000734073
146	0.222616	0.108952	0.0583575	0.0290652	0.00407752	-0.00363117	-0.00167913
146.2	0.222264	0.108524	0.0572785	0.028015	0.00289246	-0.00250912	-0.00217838
146.4	0.222001	0.108073	0.0571328	0.0273231	0.00203797	-0.00216915	-0.00300766
146.6	0.221738	0.108588	0.0570022	0.0263336	0.00209382	-0.00165338	-0.00309657
146.8	0.221733	0.109141	0.0573546	0.0261909	0.00264526	-0.00113277	-0.00284877
147	0.222032	0.109217	0.0578136	0.0262379	0.00297313	-0.000436085	-0.00189968
147.2	0.222646	0.109395	0.0583283	0.0266965	0.00331466	0.000788798	-0.00164744
147.4	0.22325	0.109083	0.0580141	0.0268444	0.00394756	0.000408358	-0.0016129
147.6	0.222807	0.109566	0.0574016	0.0270427	0.00374789	-5.4813e-06	-0.00283014
147.8	0.222774	0.110249	0.058081	0.0275765	0.0042913	0.000397055	-0.003002
148	0.223075	0.111424	0.058475	0.0291471	0.00466503	0.000103336	-0.00259471
148.2	0.22321	0.112286	0.0595368	0.0297816	0.00509335	-0.000588155	-0.00165894
148.4	0.223428	0.112506	0.060042	0.0299533	0.00498273	-0.00103412	-0.00160348
148.6	0.223794	0.113008	0.0598301	0.031276	0.00491957	-0.00166829	-0.00142747
148.8	0.224276	0.11272	0.058834	0.031326	0.0047886	-0.00256241	-0.00102361
149	0.224628	0.113947	0.0591799	0.0323389	0.00552764	-0.00217237	-0.000225977
149.2	0.224345	0.114012	0.0596088	0.0328414	0.00590941	-0.00251558	0.00112622
149.4	0.224028	0.113565	0.0596699	0.0333048	0.00572758	-0.00282526	0.00056838
149.6	0.223805	0.11272	0.05929	0.0325457	0.00539086	-0.00325692	-0.000179493
149.8	0.224188	0.111492	0.059203	0.0321423	0.00559844	-0.00254356	6.41178e-05
150	0.224547	0.111636	0.05932	0.0321219	0.00591873	-0.00221706	1.03836e-06
150.2	0.225643	0.112786	0.0595303	0.0327236	0.00612757	-0.000723554	0.000157504
150.4	0.226706	0.113847	0.0604979	0.0334772	0.00678329	-0.00036104	6.80009e-05
150.6	0.227826	0.114507	0.061006	0.0339462	0.00754906	0.000349808	0.000123696
150.8	0.228611	0.114614	0.0610733	0.0336307	0.00789861	7.8508e-05	3.61009e-05
151	0.228938	0.114174	0.0615443	0.0337792	0.00793401	0.000609266	0.000576052
151.2	0.228932	0.113926	0.0611916	0.0332052	0.0081999	0.00031113	-8.73306e-05
151.4	0.228063	0.1133	0.0599201	0.0322049	0.00757304	-0.00100267	-0.000907479
151.6	0.227825	0.114418	0.0597375	0.031809	0.00730404	-0.000965699	-0.00167751
151.8	0.228142	0.115071	0.0600849	0.0318771	0.00713329	-0.000541037	-0.00127774
152	0.228199	0.115822	0.0596699	0.0318689	0.00685315	-0.00112459	-0.000968664
152.2	0.228304	0.116037	0.0600068	0.0318707	0.00684975	-0.000458892	0.000161802
152.4	0.227714	0.115992	0.0595143	0.0312156	0.00606824	-0.00104433	-0.000168082
152.6	0.228178	0.116787	0.0594302	0.0320636	0.00561497	-0.00115903	0.000479457
152.8	0.22767	0.117301	0.0591274	0.0315101	0.00493628	-0.00169263	0.000185423
153	0.227132	0.117613	0.059558	0.0315163	0.0047073	-0.00126222	0.000290079
153.2	0.226558	0.117932	0.0606093	0.0318507	0.00494521	-0.00158409	0.0011287
153.4	0.226948	0.117512	0.061172	0.0320764	0.00463443	-0.00105502	0.000569565
153.6	0.226841	0.117075	0.0609842	0.0319585	0.00472684	-0.000861578	0.000633151
153.8	0.227576	0.117456	0.0617495	0.0328977	0.00497279	0.000159864	0.000745593
154	0.228972	0.118529	0.0633556	0.0335107	0.00566721	0.000512334	0.00119668
154.2	0.230086	0.118475	0.0636645	0.0336413	0.00542979	0.000777628	0.000439793
154.4	0.230708	0.119115	0.0642292	0.0343843	0.00550787	0.00085007	0.000249196
154.6	0.231218	0.118941	0.0642573	0.0342568	0.00555796	-7.52221e-05	-0.00043779
154.8	0.230627	0.118339	0.064207	0.0335392	0.0054512	-0.000662383	-0.000298824
155	0.230015	0.117727	0.0645729	0.033489	0.00524644	-0.000841408	4.26944e-06
155.2	0.229346	0.117389	0.0642175	0.032965	0.00610709	-0.00165393	-0.000303634
155.4	0.228981	0.118637	0.0639025	0.0330645	0.00676701	-0.00188057	0.000353116
155.6	0.2292	0.119124	0.063964	0.0328375	0.00703496	-0.00137839	0.000696321
155.8	0.228092	0.117853	0.0626128	0.0317764	0.00574684	-0.00232101	-0.000299485
156	0.227921	0.118037	0.0620846	0.0313703	0.00610412	-0.00303152	0.000437905
156.2	0.228862	0.118365	0.0629279	0.031523	0.00644266	-0.00224115	0.000581603
156.4	0.228725	0.119389	0.0629049	0.0309812	0.0065312	-0.00317255	0.000169911
156.6	0.229601	0.120351	0.0637957	0.0323986	0.00740459	-0.0020768	0.00100888
156.8	0.229093	0.120098	0.0635391	0.0316853	0.00719551	-0.00231618	0.000684549
157	0.229004	0.119825	0.0636508	0.0315152	0.00684377	-0.00201324	0.000500025
157.2	0.229505	0.119679	0.0640184	0.0323565	0.0070437	-0.00181206	0.000819336
157.4	0.230037	0.119606	0.0641355	0.0322132	0.00692869	-0.00132099	0.000892215
157.6	0.230207	0.119912	0.0634666	0.0321326	0.0063611	-0.00105093	0.000653655
157.8	0.231497	0.120286	0.0638493	0.0327213	0.00616251	-0.000316911	9.23318e-05
158	0.232244	0.120424	0.0640658	0.0326182	0.0057554	-0.00055747	0.000214569
158.2	0.232981	0.120606	0.0641079	0.0326338	0.00502871	-0.000411795	-0.000201163
158.4	0.232758	0.120834	0.063827	0.0329285	0.00446734	-0.00089081	-0.000916384
158.6	0.233587	0.120762	0.064619	0.0337619	0.00509382	-0.000647797	-0.000212316
158.8	0.232984	0.120626	0.0648663	0.0337325	0.00506499	-0.000470115	0.000195992
159	0.233001	0.120894	0.0650886	0.0345181	0.00513535	-0.000433573	0.000206882
159.2	0.233018	0.120989	0.0653064	0.0346137	0.00553198	-0.000259597	0.000238886
159.4	0.233583	0.122426	0.065679	0.0352408	0.0056642	0.000126649	0.000635689
159.6	0.232834	0.12215	0.0649969	0.0348719	0.00458442	0.000144332	-0.000119823
159.8	0.232867	0.122805	0.0647183	0.0348495	0.00465102	0.000190739	-0.000798355
160	0.233474	0.123682	0.0659855	0.0353633	0.00558161	0.00100781	0.000121614
160.2	0.233717	0.123922	0.0668045	0.0361186	0.00626569	0.00215238	5.74589e-05
160.4	0.233018	0.124414	0.0667454	0.0368693	0.0063044	0.00227599	0.000315307
160.6	0.233744	0.124373	0.066726	0.0372676	0.00667747	0.00373544	0.000259246
160.8	0.233549	0.123575	0.0661709	0.0365125	0.00638794	0.00300811	-0.00044346
161	0.23372	0.122565	0.0661529	0.0358762	0.00605844	0.00267734	-0.000534749
161.2	0.234027	0.121674	0.0666749	0.0359827	0.00648965	0.00305031	-0.000133424
161.4	0.233548	0.121331	0.0661	0.0353784	0.00558574	0.00212803	-0.000952942
161.6	0.233867	0.1207	0.0653372	0.03525	0.00465971	0.00137421	-0.00108261
161.8	0.233962	0.120152	0.0650215	0.0350999	0.00457595	0.00039704	-0.00144002
162	0.234361	0.11995	0.0647959	0.0346436	0.00443864	-0.000569404	-0.00152555
162.2	0.234442	0.119512	0.0642793	0.0342167	0.00383916	-0.00177924	-0.00229752
162.4	0.234555	0.120112	0.0639728	0.0341964	0.0044129	-0.00257512	-0.002317
162.6	0.235167	0.12019	0.0646134	0.0342157	0.00522707	-0.00240237	-0.00166644
162.8	0.235398	0.120369	0.0649926	0.0340514	0.00505042	-0.00312498	-0.00166109
163	0.235667	0.121302	0.0657773	0.034947	0.00543726	-0.00284789	-0.00177286
163.2	0.236378	0.121571	0.0666095	0.034598	0.00574939	-0.00312225	-0.00182309
163.4	0.236765	0.12272	0.0669439	0.0349432	0.00639832	-0.00266698	-0.0012455
163.6	0.236143	0.123379	0.0669559	0.0352087	0.00631456	-0.00216051	-0.0013961
163.8	0.236345	0.124306	0.0677313	0.0352611	0.00702975	-0.00133691	-0.00133291
164	0.236111	0.124389	0.0682112	0.0356189	0.00761269	-0.00145291	-0.00068145
164.2	0.236045	0.125376	0.0682013	0.0357325	0.008338	-0.000662734	-0.000170002
164.4	0.236277	0.125464	0.0678976	0.0358999	0.00791819	-0.000121335	-0.000216865
164.6	0.237317	0.125981	0.0680926	0.0358306	0.00878572	0.000623853	0.000158914
164.8	0.237067	0.125644	0.0680453	0.0349513	0.00863263	-0.000106825	0.000175278
165	0.237066	0.125654	0.0679682	0.0344078	0.00848489	-0.000107085	0.000515776
165.2	0.237454	0.126463	0.0688435	0.0347706	0.00866142	0.000859106	0.00070684
165.4	0.238361	0.126865	0.0674194	0.034776	0.00802732	0.00131608	0.000870643
165.6	0.238702	0.126771	0.066495	0.034796	0.00769096	0.000780541	0.00116073
165.8	0.239014	0.126444	0.065801	0.0346196	0.00796559	0.000528911	0.000847243
166	0.239584	0.126416	0.0651271	0.0346943	0.00841	-0.000113104	0.000830512
166.2	0.23988	0.126567	0.0649597	0.0345386	0.00863406	-0.00024542	0.00126193
166.4	0.239977	0.126773	0.0647696	0.0343088	0.0088747	-0.000593179	0.000986671
166.6	0.240804	0.127051	0.06535	0.0348927	0.00914312	5.3284e-05	0.00124436
166.8	0.241775	0.127773	0.0662542	0.0362415	0.00983182	0.000805748	0.00254305
167	0.24133	0.128243	0.0664506	0.0368408	0.0103964	0.00124678	0.00246975
167.2	0.241171	0.127245	0.0662717	0.0362713	0.00962381	0.00025938	0.0013302
167.4	0.241035	0.127308	0.0667214	0.0366341	0.00954097	0.000707129	0.00121288
167.6	0.240631	0.128065	0.0677291	0.0371739	0.00956629	0.00128959	0.000951753
167.8	0.239929	0.127635	0.0679854	0.0364444	0.00929974	0.000806616	8.64998e-05
168	0.239738	0.127368	0.0681574	0.0367354	0.00908607	0.000276274	1.05632e-06
168.2	0.238939	0.126754	0.0677493	0.0357975	0.00808076	0.000318353	-0.000961833
168.4	0.239171	0.127181	0.0683008	0.0363347	0.00823394	0.000873616	-0.000718545
168.6	0.238671	0.127404	0.0691272	0.0363419	0.00792862	0.000638603	-0.000881376
168.8	0.238592	0.126911	0.0699099	0.0353577	0.00669173	0.000995971	-0.001408
169	0.238423	0.126926	0.0697071	0.0353707	0.0060482	0.000801029	-0.00158302
169.2	0.239408	0.127817	0.0709926	0.0360049	0.00585762	0.00155385	-0.00121928
169.4	0.239125	0.127212	0.0695667	0.0359668	0.00483488	0.000738883	-0.00175836
169.6	0.237974	0.125622	0.0685256	0.0355546	0.00403686	-0.000861436	-0.00303302
169.8	0.238643	0.125791	0.0684372	0.035399	0.00502933	-0.000947019	-0.00293518
170	0.239251	0.125704	0.0682843	0.0357194	0.00529688	-0.00129959	-0.00292415
170.2	0.24037	0.126867	0.0685516	0.0358642	0.00586005	-0.000899528	-0.00228884
170.4	0.240742	0.126893	0.0682952	0.0363066	0.00549054	-0.00107751	-0.00252368
170.6	0.241262	0.127861	0.0688377	0.0367471	0.00622147	0.000184889	-0.00178221
170.8	0.240759	0.127261	0.0678712	0.0358188	0.00589323	-0.000982256	-0.00194438
171	0.240277	0.126688	0.0675635	0.0350796	0.00555238	-0.00181092	-0.00287576
171.2	0.240257	0.126098	0.0669942	0.0344234	0.00480968	-0.00235678	-0.00350111
171.4	0.240516	0.126079	0.0665986	0.033686	0.00510053	-0.00147011	-0.00367882
171.6	0.240169	0.125275	0.0660585	0.0326523	0.00470409	-0.0016771	-0.00411976
171.8	0.239294	0.124619	0.0653334	0.0317614	0.00464231	-0.00210632	-0.00448268
172	0.238912	0.12497	0.0651613	0.031624	0.00491795	-0.00213534	-0.00368995
172.2	0.239247	0.125256	0.065557	0.0317035	0.0052765	-0.00145456	-0.00319106
172.4	0.239504	0.1263	0.0667825	0.0322385	0.00584257	-0.000679172	-0.00203434
172.6	0.238943	0.125787	0.0668493	0.0315563	0.00502429	-0.00106966	-0.00211062
172.8	0.239227	0.126471	0.067933	0.0317461	0.00493397	-0.000496998	-0.00148549
173	0.238907	0.127774	0.0675954	0.0325985	0.00518788	-0.00109594	-0.000901505
173.2	0.239172	0.128599	0.0684543	0.0334488	0.00588254	-0.000588697	-0.000535632
173.4	0.238439	0.128401	0.0674857	0.0334823	0.00552786	-0.000966842	-0.000982822
173.6	0.239058	0.12815	0.0677681	0.0338241	0.006058	-0.000267244	-0.00147292
173.8	0.24063	0.129922	0.0690563	0.0347971	0.00732594	0.000273432	-0.000485361
174	0.241725	0.130747	0.0698303	0.0356989	0.00755921	0.000720502	0.000114579
174.2	0.242328	0.131638	0.0702169	0.0362151	0.00793783	0.000512507	0.000472961
174.4	0.242112	0.131389	0.0708746	0.0365016	0.00717375	-1.62676e-05	0.000574178
174.6	0.24251	0.13195	0.0714597	0.036494	0.00779431	-0.000231537	0.000721942
174.8	0.242568	0.13158	0.0711499	0.036301	0.00696333	-0.00143455	0.000701733
175	0.243401	0.131546	0.0715235	0.0366044	0.00705703	-0.00109529	0.000267599
175.2	0.243498	0.131302	0.0713018	0.0366302	0.00686439	-0.0015399	0.000144358
175.4	0.243236	0.130827	0.070107	0.0361026	0.00707517	-0.0019309	-0.000915149
175.6	0.242928	0.130418	0.0698619	0.0355937	0.00693573	-0.00231248	-0.000772544
175.8	0.243022	0.13121	0.0700829	0.0359752	0.00741118	-0.00176233	-5.39413e-05
176	0.243558	0.131834	0.0703644	0.0356649	0.00747809	-0.00176354	0.000199846
176.2	0.244134	0.131869	0.070306	0.0359888	0.00690078	-0.00162776	-0.000381346
176.4	0.243918	0.132177	0.0702891	0.0355591	0.0070794	-0.00163616	-0.000966245
176.6	0.244016	0.132488	0.0706589	0.0353272	0.00689625	-0.00204251	-0.00155875
176.8	0.244475	0.133908	0.0709395	0.0361962	0.00737858	-0.00182201	-0.00210101
177	0.244408	0.133787	0.0702541	0.0358859	0.00725339	-0.00198569	-0.00265818
177.2	0.244422	0.133327	0.0698456	0.0355041	0.00669646	-0.00169277	-0.00363942
177.4	0.24384	0.133033	0.0692108	0.0349015	0.00605263	-0.00234339	-0.00436774
177.6	0.24381	0.132772	0.069377	0.0344017	0.00605429	-0.00269261	-0.00552715
177.8	0.244368	0.133082	0.0694743	0.0344581	0.00638333	-0.00270259	-0.0049579
178	0.244123	0.133454	0.0693012	0.034397	0.00686927	-0.00279333	-0.00496626
178.2	0.244389	0.13365	0.0693274	0.0349423	0.0067867	-0.00301027	-0.00454157
178.4	0.244253	0.134019	0.0702438	0.0353729	0.00671075	-0.00303208	-0.00338945
178.6	0.245194	0.13395	0.0706659	0.035908	0.00765615	-0.00231236	-0.00291958
178.8	0.245458	0.133699	0.0707684	0.0362575	0.0075872	-0.00149765	-0.00230171
179	0.245585	0.133447	0.0703369	0.0364809	0.0076342	-0.00173781	-0.00223095
179.2	0.245054	0.133241	0.0700925	0.0365679	0.00770019	-0.001817	-0.00170377
179.4	0.24513	0.133541	0.0697485	0.0365373	0.00797152	-0.00114271	-0.00118949
179.6	0.245607	0.133905	0.0700549	0.0364054	0.00781135	-0.000853148	-0.000163994
179.8	0.245773	0.133948	0.0703616	0.0371844	0.00743001	-0.000228181	0.000489355
180	0.246441	0.134781	0.0707614	0.0371064	0.00756804	-0.000254499	0.00074995
180.2	0.246641	0.134732	0.0715777	0.0374656	0.00735237	-0.000274084	0.000991047
180.4	0.247088	0.135376	0.072329	0.0378542	0.00789193	0.000289481	0.00151184
180.6	0.247889	0.135917	0.073147	0.0387118	0.00773058	0.000509904	0.00214487
180.8	0.248686	0.136576	0.0731988	0.0394134	0.00836793	0.00106069	0.00266964
181	0.248675	0.136069	0.0736563	0.0393947	0.0077901	0.000585204	0.0031518
181.2	0.247798	0.135962	0.0735722	0.0394539	0.00693581	-0.000238313	0.00221992
181.4	0.247564	0.136367	0.0738774	0.0394347	0.00711472	-0.000782112	0.00173649
181.6	0.247698	0.136686	0.0738174	0.0390799	0.00787154	-0.00084187	0.00110783
181.8	0.24762	0.136938	0.0734906	0.0388498	0.00800202	-0.0012487	0.000733639
182	0.247447	0.137703	0.0738615	0.0387335	0.00845077	-0.00130191	0.000282858
182.2	0.247672	0.137887	0.0737486	0.0391985	0.00868915	-0.00122067	0.000162444
182.4	0.246803	0.138251	0.0740604	0.0392924	0.00882423	-0.000928871	0.000102422
182.6	0.247036	0.138149	0.0743318	0.0391078	0.00912936	-0.000355634	-0.000590974
182.8	0.246185	0.137708	0.0743583	0.038751	0.00858451	-0.000296273	-0.000629846
183	0.245072	0.137114	0.0740713	0.0380997	0.00784991	-0.000735268	-0.00107638
183.2	0.244988	0.136724	0.0743226	0.0382208	0.00769836	-0.000332173	-0.00150222
183.4	0.245159	0.136891	0.0740723	0.038071	0.00734347	-1.67173e-05	-0.00196596
183.6	0.244726	0.13654	0.073556	0.0381153	0.00693853	-0.000130918	-0.00246098
183.8	0.244769	0.136006	0.0737585	0.0380456	0.00615381	0.000194078	-0.00257205
184	0.245581	0.136118	0.0739878	0.0377026	0.00639064	0.00012126	-0.00244167
184.2	0.245736	0.136086	0.0745975	0.038136	0.0072542	0.000882213	-0.00158312
184.4	0.245936	0.136252	0.0743678	0.0386813	0.00716292	0.00132729	-0.00117535
184.6	0.246308	0.136356	0.0742666	0.0391027	0.00733061	0.0014462	-0.000663162
184.8	0.246577	0.136789	0.0738466	0.038834	0.00745807	0.00126909	-0.0012271
185	0.246446	0.136603	0.0733433	0.0379317	0.0066598	-0.000130033	-0.00184541
185.2	0.246513	0.137105	0.0732274	0.0378106	0.00659309	-0.000204608	-0.00249361
185.4	0.247445	0.138226	0.0730523	0.0376262	0.00753946	0.000434372	-0.00237668
185.6	0.247756	0.137907	0.0723194	0.0369898	0.00800957	0.000262248	-0.00315502
185.8	0.247323	0.138044	0.0709937	0.0361394	0.00753935	-0.000789429	-0.00388694
186	0.247705	0.1387	0.0710611	0.0359682	0.00805636	-0.000615628	-0.00384425
186.2	0.247691	0.138915	0.0708201	0.0357446	0.00822911	-0.000670868	-0.0041023
186.4	0.247369	0.139419	0.071193	0.0351004	0.00769519	-0.00107642	-0.00341248
186.6	0.247301	0.139332	0.071144	0.0347357	0.00785738	-0.000890067	-0.00301399
186.8	0.247274	0.139211	0.07162	0.0351434	0.00741988	-0.00102554	-0.00282145
187	0.247662	0.139768	0.0720521	0.035806	0.00743138	-0.00102175	-0.00250137
187.2	0.248095	0.140326	0.0726843	0.0363752	0.0069119	-0.00124072	-0.00267178
187.4	0.247788	0.140587	0.072792	0.0363855	0.00678084	-0.00149499	-0.00224625
187.6	0.248076	0.140739	0.0735389	0.0367604	0.00673238	-0.00156312	-0.00129628
187.8	0.248704	0.140594	0.0739152	0.0373805	0.00640746	-0.0015929	-0.000367015
188	0.248896	0.140069	0.0741399	0.0378981	0.00695664	-0.00181618	0.000243528
188.2	0.248669	0.139974	0.0739907	0.0377931	0.00681567	-0.00235872	0.000629218
188.4	0.247835	0.139057	0.0733506	0.0369496	0.00537698	-0.0036043	-0.000558554
188.6	0.247985	0.139161	0.0731359	0.0371132	0.00546825	-0.00338282	-0.000805889
188.8	0.248621	0.139719	0.0735704	0.0375633	0.0054806	-0.00287536	-0.00146281
189	0.249025	0.140265	0.0742205	0.0380245	0.00545755	-0.00256379	-0.00103175
189.2	0.249695	0.141112	0.074773	0.0395031	0.0065188	-0.00116857	-0.000200773
189.4	0.249915	0.141229	0.0745587	0.0396895	0.00700642	-0.000386915	-0.000732283
189.6	0.249801	0.140933	0.0746361	0.039726	0.0070124	-0.000224256	-0.00127857
189.8	0.249477	0.141447	0.0745758	0.0399337	0.00809758	-3.00636e-05	-0.00117644
190	0.249644	0.141607	0.0755634	0.0402089	0.00851452	0.000365326	-0.00161236
190.2	0.249799	0.141801	0.0759888	0.0404574	0.00934985	0.00107918	-0.00164317
190.4	0.249869	0.14257	0.0760735	0.0409397	0.00982476	0.00112301	-0.000862498
190.6	0.250267	0.143312	0.0762612	0.0415746	0.0102866	0.00205028	-0.000502424
190.8	0.250531	0.143833	0.0769114	0.0416955	0.0102134	0.00167423	-0.000614934
191	0.249793	0.14383	0.0770787	0.0414088	0.00972085	0.000974308	0.000213772
191.2	0.249657	0.14341	0.0776467	0.0413012	0.00889668	0.000390601	0.000557189
191.4	0.25003	0.143991	0.0777822	0.0416736	0.00949721	0.000251628	0.00155716
191.6	0.25113	0.144158	0.0782854	0.0422246	0.00903959	9.73587e-05	0.0017945
191.8	0.25145	0.143766	0.0777219	0.0420049	0.00858054	-0.000200197	0.0014778
192	0.251408	0.143245	0.077556	0.0410463	0.00832278	-0.00111318	0.00132282
192.2	0.251616	0.143463	0.0778743	0.0408663	0.00768707	-0.00121554	0.00138344
192.4	0.251093	0.143281	0.0780938	0.0406695	0.00771113	-0.00128759	0.00119954
192.6	0.251082	0.144317	0.0786689	0.0417056	0.00862254	-0.00024191	0.00210662
192.8	0.251777	0.145022	0.0789261	0.0420656	0.00856109	0.000549481	0.00183074
193	0.252078	0.145934	0.0795869	0.0418137	0.00857499	0.00101339	0.00212224
193.2	0.252029	0.145288	0.0785144	0.0417633	0.00905683	0.000795303	0.00185491
193.4	0.251726	0.14457	0.0781615	0.0409347	0.00881038	0.000438074	0.000508404
193.6	0.251586	0.143745	0.0784535	0.0409946	0.00900867	0.000681859	-2.77042e-06
193.8	0.2514	0.143396	0.0789891	0.0415601	0.00991491	0.00119836	0.000155162
194	0.251523	0.143122	0.0788593	0.0415437	0.00982252	0.00163185	-0.000241634
194.2	0.251934	0.143876	0.0789281	0.0420121	0.0106993	0.00239803	-3.10961e-05
194.4	0.252005	0.143943	0.078901	0.0423772	0.0109848	0.00242535	7.56451e-05
194.6	0.252643	0.144714	0.0794898	0.0423437	0.0116566	0.00323977	0.000604803
194.8	0.252041	0.143825	0.0788566	0.0418023	0.0118712	0.00232022	0.000161805
195	0.251847	0.143753	0.0787927	0.0419529	0.0115377	0.00190029	0.000518186
195.2	0.252666	0.14406	0.0787909	0.0418587	0.0115805	0.00179512	0.000207743
195.4	0.253081	0.144814	0.0784091	0.0423426	0.0120495	0.00189805	-0.000183708
195.6	0.25279	0.144093	0.0782459	0.0421203	0.011101	0.00132959	-0.000969216
195.8	0.251981	0.143673	0.0775253	0.0414184	0.0108395	0.00098637	-0.00123106
196	0.251785	0.143723	0.0778296	0.041508	0.0107646	0.000520967	-0.0013037
196.2	0.252039	0.144138	0.0779898	0.0419852	0.0109508	0.00105853	-0.000588231
196.4	0.251565	0.143697	0.0773727	0.0417124	0.0108941	0.000109603	-0.000920366
196.6	0.252126	0.14497	0.0778147	0.0423128	0.010888	0.000735022	-0.000905525
196.8	0.252762	0.14497	0.0769671	0.0412367	0.00977837	4.53753e-05	-0.00171056
197	0.252495	0.14499	0.0768747	0.0406461	0.00960021	-0.000984339	-0.00182118
197.2	0.252538	0.144361	0.0760137	0.0403563	0.00954507	-0.00174755	-0.00159204
197.4	0.252933	0.144476	0.0769744	0.0408781	0.00928646	-0.00074753	-0.00145898
197.6	0.253179	0.144802	0.0775595	0.0420185	0.00915898	-1.41037e-05	-0.000841286
197.8	0.253558	0.146269	0.0780188	0.0428524	0.0100796	0.00044478	0.000533044
198	0.25399	0.146721	0.0780985	0.0429611	0.0102734	0.000336763	0.000623007
198.2	0.254622	0.147807	0.0783088	0.0438229	0.0110661	0.00103364	0.00136063
198.4	0.254979	0.147862	0.0783647	0.0434538	0.0113347	0.00163063	0.00178558
198.6	0.255009	0.148154	0.0784753	0.04254	0.011546	0.00183182	0.00198679
198.8	0.254142	0.147805	0.0780419	0.0417873	0.0106318	0.0018201	0.00150948
199	0.253571	0.148341	0.0776861	0.0413613	0.0104685	0.00193219	0.00103421
199.2	0.253309	0.148068	0.0771418	0.0411099	0.0103182	0.00184506	0.000486343
199.4	0.252117	0.147057	0.0762513	0.0408681	0.00960311	0.0012297	-0.000338662
199.6	0.251265	0.146575	0.076093	0.0403621	0.0088098	0.00124379	-0.00102791
199.8	0.251171	0.147145	0.0760097	0.0406652	0.00901514	0.00149024	-0.000979765
200	0.251258	0.146955	0.0759689	0.0402978	0.0087313	0.00070628	-0.00187605
200.2	0.250985	0.146546	0.0752244	0.0397275	0.00879852	0.000106081	-0.0023464
200.4	0.251442	0.146796	0.0756863	0.0400694	0.00882971	-6.31175e-05	-0.00305183
200.6	0.251747	0.147455	0.0763162	0.0400313	0.00814134	0.000359984	-0.00297582
200.8	0.251572	0.146614	0.0762578	0.0395809	0.00885977	0.000581365	-0.00301197
201	0.2519	0.146694	0.0774269	0.0407855	0.0094811	0.000850752	-0.00272026
201.2	0.252702	0.146778	0.0788898	0.0415983	0.00984525	0.00169216	-0.0021498
201.4	0.253516	0.146468	0.0796329	0.0430651	0.0100781	0.00260207	-0.00195529
201.6	0.253948	0.147167	0.0796287	0.0433507	0.00978424	0.00193847	-0.0013624
201.8	0.253929	0.146924	0.0795563	0.0425585	0.009674	0.00169264	-0.00135874
202	0.25435	0.146947	0.0798587	0.0422038	0.00930796	0.000707306	-0.00152195
202.2	0.255208	0.147488	0.0802659	0.0426329	0.00924283	0.00110764	-0.000907546
202.4	0.255594	0.147564	0.0806942	0.0422005	0.00878471	0.00161203	-0.000704743
202.6	0.256254	0.148042	0.0813359	0.0426087	0.00879408	0.00162359	-0.000535068
202.8	0.256642	0.149518	0.0816532	0.0430859	0.00943304	0.00222587	0.000274927
203	0.256833	0.149962	0.0812278	0.0431646	0.0100516	0.00144089	0.00040623
203.2	0.258244	0.150668	0.0815471	0.0438257	0.0108446	0.00157617	0.00161495
203.4	0.25829	0.151067	0.0818707	0.0437641	0.0111893	0.00155221	0.00225023
203.6	0.259047	0.15258	0.082008	0.0438691	0.0115073	0.00210378	0.00264446
203.8	0.258977	0.15339	0.082038	0.0438356	0.0124415	0.00137125	0.00284716
204	0.259328	0.152831	0.0818371	0.0435118	0.0123786	0.000759002	0.00288737
204.2	0.259231	0.153319	0.0816173	0.0440002	0.0129705	0.00096311	0.0031633
204.4	0.259384	0.154237	0.0814654	0.0443258	0.0128716	0.00132481	0.00330978
204.6	0.258996	0.153885	0.0814186	0.0444492	0.0125424	0.00142214	0.00335916
204.8	0.258596	0.153849	0.0815253	0.0449059	0.0135148	0.00186829	0.00345108
205	0.257826	0.153447	0.0817647	0.0449444	0.0127388	0.00153183	0.0028134
205.2	0.257606	0.152768	0.0820822	0.0443455	0.0122777	0.00164199	0.00250601
205.4	0.256494	0.151192	0.0812394	0.0438352	0.0113317	0.000761793	0.00154646
205.6	0.255875	0.151355	0.0806532	0.0430325	0.0102099	0.000179661	0.000606823
205.8	0.255111	0.151109	0.0813747	0.0428479	0.010582	-6.44087e-06	-0.00011058
206	0.255231	0.15132	0.081918	0.0432035	0.010436	-0.000632758	-0.000524048
206.2	0.255145	0.151477	0.0829592	0.0436555	0.010419	0.000366956	-0.000582559
206.4	0.254432	0.15166	0.0833761	0.0433632	0.0103986	0.000552995	-0.000922375
206.6	0.254994	0.152536	0.0844458	0.0436713	0.0107944	0.00103868	-0.000398263
206.8	0.255311	0.153743	0.0847788	0.0435771	0.0117973	0.00161057	0.0004749
207	0.255459	0.153872	0.0854314	0.0436418	0.0117754	0.00212899	0.000561353
207.2	0.255903	0.154078	0.0854459	0.0434671	0.0120124	0.00261432	-6.72943e-05
207.4	0.256071	0.15505	0.0858696	0.0440412	0.0123883	0.00295957	0.000499724
207.6	0.256678	0.155476	0.0845907	0.0441889	0.0127026	0.00343065	0.000489575
207.8	0.257707	0.155673	0.0846076	0.0452467	0.0136427	0.00389572	0.00114055
208	0.258545	0.155655	0.084536	0.0458145	0.0137924	0.00381777	0.00231498
208.2	0.258518	0.155927	0.0839319	0.0463086	0.0138604	0.00388234	0.00242643
208.4	0.259258	0.155984	0.0834195	0.0464446	0.0142271	0.00390965	0.00265417
208.6	0.259423	0.155606	0.0834248	0.0470445	0.0143499	0.00371257	0.0031248
208.8	0.259169	0.155462	0.083117	0.0466324	0.0143576	0.00346654	0.00343188
209	0.258959	0.154766	0.0828874	0.0463696	0.0141339	0.00297651	0.00318273
209.2	0.259288	0.154808	0.0825133	0.0463559	0.0142488	0.00267186	0.00329297
209.4	0.258904	0.154853	0.0824217	0.046278	0.014079	0.0018223	0.00291634
209.6	0.259169	0.155734	0.0828503	0.0467185	0.0143215	0.00231135	0.00271997
209.8	0.258594	0.155844	0.0840353	0.0468274	0.0150101	0.00201284	0.00321432
210	0.257723	0.155731	0.0838311	0.0455271	0.0137722	0.00171453	0.00266789
210.2	0.256985	0.156831	0.0846484	0.0447853	0.0136581	0.00179162	0.00254803
210.4	0.256064	0.156413	0.0846926	0.0438849	0.0132249	0.00130969	0.00265841
210.6	0.256908	0.157271	0.0858268	0.0446741	0.013416	0.00260972	0.00301988
210.8	0.256595	0.157911	0.0850545	0.0440159	0.0131024	0.00305913	0.0027633
211	0.256596	0.157613	0.0849986	0.0433953	0.0122772	0.0031414	0.00164921
211.2	0.25728	0.157878	0.0844486	0.0432445	0.0121722	0.00302079	0.000170574
211.4	0.257841	0.157834	0.0842594	0.0441063	0.0124426	0.00282385	0.000473916
211.6	0.258035	0.156737	0.083331	0.0435136	0.0118355	0.00294314	-0.000190422
211.8	0.258379	0.156236	0.083748	0.0434659	0.0117999	0.00272229	4.29193e-05
212	0.258172	0.155148	0.083845	0.0432951	0.0111984	0.00265431	-8.85035e-05
212.2	0.258443	0.154388	0.0832364	0.0436822	0.0104974	0.00236993	-0.000757869
212.4	0.258343	0.153877	0.0830973	0.0438719	0.0107112	0.00214459	-0.00122903
212.6	0.25864	0.153663	0.0833436	0.04404	0.0107529	0.00207072	-0.00154811
212.8	0.258372	0.152907	0.0825676	0.0435306	0.0101534	0.00188315	-0.0022254
213	0.258152	0.152317	0.0814939	0.0432128	0.00962997	0.000260889	-0.003291
213.2	0.258123	0.152884	0.0818318	0.0435666	0.00995268	0.000488794	-0.0031786
213.4	0.257943	0.153199	0.0827679	0.0434902	0.00959951	-8.97694e-05	-0.0030378
213.6	0.257482	0.15312	0.0828911	0.0436764	0.010011	0.00049248	-0.0029676
213.8	0.256792	0.153357	0.0830232	0.0436555	0.0103612	-0.000182032	-0.00299628
214	0.256605	0.153626	0.0830164	0.0433735	0.00984244	-0.000329581	-0.00316239
214.2	0.256711	0.154046	0.0838171	0.0440285	0.0108112	0.000101231	-0.00216636
214.4	0.256323	0.153645	0.0840831	0.0439048	0.0107997	0.000168777	-0.00188044
214.6	0.257106	0.155177	0.0849808	0.0447314	0.01154	0.00100281	-0.00159961
214.8	0.257168	0.155853	0.0847441	0.0437374	0.0116037	0.000949321	-0.0012403
215	0.257973	0.156245	0.0857771	0.0437019	0.0128179	0.00103234	-0.000797287
215.2	0.25827	0.156369	0.086139	0.0438869	0.0131387	0.000990329	-0.000855983
215.4	0.257738	0.15615	0.0861564	0.0436386	0.0126863	0.000696987	-0.000220574
215.6	0.257715	0.156245	0.086307	0.0432053	0.0127076	0.00126662	0.00057841
215.8	0.258232	0.157067	0.0861442	0.0432511	0.0130058	0.0017336	0.000955404
216	0.258677	0.157028	0.0860963	0.0436743	0.0119357	0.00225219	0.000841437
216.2	0.259205	0.157235	0.0858562	0.0440794	0.0118526	0.00188951	0.000676751
216.4	0.259241	0.156912	0.0858947	0.0439877	0.0120278	0.00271421	0.000753087
216.6	0.259658	0.156507	0.0846718	0.0436151	0.0113028	0.00203534	0.000422236
216.8	0.259085	0.155967	0.0826374	0.0428796	0.0105989	0.00154287	0.000422091
217	0.259392	0.156183	0.0824312	0.0433148	0.0103098	0.000839949	0.000290165
217.2	0.26008	0.157058	0.0831559	0.0438435	0.0100873	0.00164956	0.000971462
217.4	0.259988	0.157331	0.0829226	0.0442781	0.00949503	0.00173623	0.000844776
217.6	0.259533	0.157453	0.0820837	0.0442001	0.00945041	0.00187329	-0.000331207
217.8	0.259646	0.157257	0.0819585	0.0449666	0.0096087	0.00145101	-0.00110138
218	0.259914	0.157346	0.0823705	0.0453869	0.00893012	0.00135278	-0.00107691
218.2	0.259978	0.157404	0.0828787	0.0456231	0.00931674	0.00148828	-0.000962584
218.4	0.259832	0.157815	0.083529	0.0456774	0.00920888	0.000955141	-0.00173854
218.6	0.259955	0.158538	0.0841086	0.0456295	0.0102146	0.001021	-0.00183326
218.8	0.259722	0.158621	0.0846841	0.045165	0.0103617	0.00117856	-0.00213252
219	0.260289	0.158645	0.0855156	0.0454043	0.0109634	0.00124316	-0.00211546
219.2	0.260574	0.159067	0.0857778	0.0456067	0.0106396	0.00162502	-0.00205625
219.4	0.260554	0.159745	0.086076	0.0456397	0.0107844	0.00168589	-0.00179385
219.6	0.261158	0.160573	0.0866585	0.0458337	0.0109148	0.00213795	-0.00159972
219.8	0.261391	0.161656	0.0871169	0.0459504	0.010908	0.00238058	-0.001418
220	0.261356	0.161904	0.087131	0.0459132	0.0103842	0.0022432	-0.000885993
220.2	0.261027	0.162349	0.0869481	0.0460779	0.010663	0.00226048	-0.00070678
220.4	0.26051	0.162519	0.08689	0.0453442	0.0106108	0.00253746	-0.000280865
220.6	0.260343	0.162842	0.0858469	0.0447935	0.0105209	0.00187279	9.94017e-05
220.8	0.260631	0.163248	0.0864125	0.0449532	0.0111136	0.00244575	0.000951916
221	0.260893	0.163439	0.0873221	0.0450108	0.0103628	0.00228711	0.00104941
221.2	0.26172	0.163715	0.087432	0.044817	0.0106121	0.00296345	0.00166113
221.4	0.261889	0.163353	0.0878235	0.0459569	0.0112336	0.00331594	0.00219429
221.6	0.261911	0.162546	0.0873969	0.0456485	0.0112189	0.0028007	0.00169681
221.8	0.262837	0.162794	0.0879533	0.0473981	0.0120736	0.00371397	0.00306936
222	0.262846	0.16286	0.0879181	0.0473585	0.0114909	0.00314099	0.00269353
222.2	0.26284	0.162242	0.087801	0.0473122	0.0119336	0.00342902	0.00262314
222.4	0.262242	0.161049	0.0873772	0.0468485	0.011379	0.00345168	0.00152894
222.6	0.261882	0.160248	0.0871979	0.0463869	0.0110747	0.00308569	0.000437083
222.8	0.262058	0.15992	0.0875834	0.0467451	0.0107135	0.00351403	0.000278991
223	0.262484	0.159835	0.087732	0.0467689	0.0105171	0.00308421	0.000198143
223.2	0.26207	0.160075	0.0874287	0.0467916	0.0101069	0.00289196	-0.000341167
223.4	0.261536	0.159933	0.0876644	0.0466219	0.0103319	0.00206348	-0.00113377
223.6	0.261653	0.161058	0.087741	0.0465176	0.0103344	0.00198392	-0.00128355
223.8	0.260927	0.161534	0.0871783	0.0466528	0.0107227	0.00118329	-0.00226028
224	0.260497	0.162257	0.0867732	0.046566	0.0105507	0.000381605	-0.00216442
224.2	0.260108	0.16278	0.0873278	0.0467279	0.0110966	0.000300498	-0.00211672
224.4	0.260125	0.163349	0.0881414	0.0465587	0.0117746	5.43965e-05	-0.00198203
224.6	0.260494	0.163175	0.0876437	0.0461225	0.0116812	-0.000519565	-0.00207145
224.8	0.260489	0.163377	0.0882031	0.0460189	0.0114062	-0.000617668	-0.00236851
225	0.260676	0.163729	0.0885703	0.0462279	0.0117512	-0.000807644	-0.00156089
225.2	0.261434	0.164183	0.0891211	0.0469358	0.0128728	-0.000220884	-0.00104056
225.4	0.261427	0.164397	0.0890205	0.0474708	0.0130139	-0.000367782	-0.000763122
225.6	0.260939	0.164508	0.0885796	0.0472041	0.0128236	-0.000213881	-0.000685517
225.8	0.261623	0.165696	0.0888653	0.0480623	0.013807	0.000516917	0.000617466
226	0.261133	0.165885	0.0889489	0.0480711	0.0135902	0.00103006	0.000301032
226.2	0.260702	0.165374	0.0890777	0.0482986	0.0136138	0.00200589	0.000698944
226.4	0.260636	0.164466	0.0889628	0.0482853	0.0131132	0.00202083	0.000612957
226.6	0.260917	0.164717	0.0896023	0.0486475	0.0135385	0.00182819	0.000986797
226.8	0.261601	0.164802	0.09031	0.0490943	0.0139127	0.00265464	0.00168829
227	0.261196	0.164838	0.0901272	0.0490691	0.0134845	0.00219061	0.00103145
227.2	0.261095	0.164412	0.0893182	0.0489983	0.0133552	0.00212619	-0.00019866
227.4	0.260768	0.163558	0.0891901	0.0487226	0.0134659	0.00221704	-3.23928e-05
227.6	0.260052	0.163379	0.0885473	0.0482528	0.012906	0.0016723	-0.000264604
227.8	0.259609	0.162606	0.0879081	0.0482452	0.0128094	0.000753725	-0.00116779
228	0.259192	0.161849	0.0876908	0.0476425	0.0120105	0.000208815	-0.000889114
228.2	0.259683	0.161798	0.0883247	0.0474961	0.0123355	0.000917262	-0.0007784
228.4	0.259423	0.16155	0.0884286	0.0468067	0.0116226	0.00088008	-0.00148176
228.6	0.259324	0.16119	0.0877395	0.0461716	0.0106486	0.000895844	-0.00186878
228.8	0.259356	0.161165	0.0881859	0.0460055	0.0102381	0.00119796	-0.00151165
229	0.26014	0.161762	0.0889455	0.0471047	0.0112507	0.00167881	-2.18277e-05
229.2	0.26119	0.162257	0.0893439	0.0475648	0.0114929	0.00229135	0.000160953
229.4	0.261402	0.16291	0.0897447	0.047089	0.0113753	0.00249721	0.000237236
229.6	0.2623	0.163746	0.090555	0.0476422	0.0123361	0.00326745	0.000838951
229.8	0.262953	0.164862	0.0904161	0.0485505	0.013249	0.00379163	0.00111512
230	0.263398	0.165748	0.0907816	0.0489953	0.0133363	0.0049279	0.00173743
230.2	0.26358	0.1657	0.0902204	0.0487409	0.0133531	0.00485346	0.00248069
230.4	0.263735	0.165882	0.0904887	0.0482359	0.0133532	0.00452891	0.00289014
230.6	0.264287	0.166918	0.0906518	0.048435	0.0138765	0.00455303	0.00346529
230.8	0.264637	0.167264	0.0902316	0.0481139	0.0135472	0.00443463	0.00344014
231	0.264184	0.167403	0.0896123	0.0479258	0.0130761	0.00409814	0.00268816
231.2	0.263639	0.165911	0.0884982	0.0470213	0.0122424	0.00352864	0.00214997
231.4	0.26314	0.165771	0.0882223	0.0469832	0.0116136	0.00304614	0.00252547
231.6	0.263236	0.166583	0.0877858	0.0464727	0.0114774	0.00198635	0.0021265
231.8	0.26368	0.166321	0.0874529	0.0467807	0.0107998	0.00169723	0.00184444
232	0.263825	0.166853	0.0879071	0.0468576	0.0101104	0.00151892	0.00191094
232.2	0.264025	0.166745	0.0882718	0.0468963	0.00999283	0.00197721	0.00137308
232.4	0.264178	0.166822	0.0880922	0.0468399	0.00965035	0.00191284	0.00108707
232.6	0.264888	0.16635	0.0886118	0.0472496	0.00948905	0.00270911	0.00138314
232.8	0.265363	0.166152	0.089458	0.0479277	0.0100924	0.00332008	0.00163968
233	0.265472	0.166419	0.0900936	0.0485368	0.0106226	0.00321522	0.00132209
233.2	0.265904	0.16708	0.0913016	0.0489719	0.0108295	0.00371082	0.00111437
233.4	0.265686	0.167314	0.0918515	0.0486895	0.0106784	0.00317076	0.000314601
233.6	0.266069	0.167302	0.091663	0.0491493	0.0109057	0.00310254	-0.000201368
233.8	0.265144	0.166973	0.0910473	0.0486586	0.0107944	0.00264452	-0.000974169
234	0.264945	0.167279	0.0909797	0.0482482	0.0105515	0.00251925	-0.000637742
234.2	0.26442	0.167327	0.0912563	0.0483788	0.0108346	0.00249716	-0.000403883
234.4	0.263715	0.167799	0.0920433	0.0473699	0.0109926	0.0018816	-0.000498445
234.6	0.262796	0.167576	0.0913622	0.0465796	0.0104644	0.000992001	-0.00124342
234.8	0.262072	0.167326	0.0911203	0.0458014	0.0102789	0.000563308	-0.00160861
235	0.260791	0.166983	0.0904222	0.0458663	0.0104557	-0.000283751	-0.00213787
235.2	0.259563	0.167352	0.0896886	0.0455794	0.0100903	-0.00128346	-0.00200684
235.4	0.25963	0.16871	0.0900505	0.0460557	0.0109024	-0.00123397	-0.00154245
235.6	0.259763	0.169126	0.0902376	0.0467666	0.0114269	-0.00106667	-0.000741275
235.8	0.259475	0.168262	0.0902113	0.0470902	0.0108059	-0.00125263	-0.000502972
236	0.259598	0.168852	0.0904534	0.0475103	0.0112606	-0.00132321	-0.000565235
236.2	0.259168	0.168311	0.0896927	0.0469904	0.0112868	-0.00144497	-0.000813299
236.4	0.259198	0.168769	0.0898953	0.0470844	0.0117302	-0.00142194	-0.000521338
236.6	0.259398	0.169049	0.0902888	0.047351	0.0118576	-0.000709481	-0.000496857
236.8	0.259689	0.169785	0.0905689	0.0481018	0.0124117	0.000147516	-0.00021644
237	0.259614	0.169536	0.0912419	0.0479551	0.0120682	0.000297525	-0.000519968
237.2	0.260595	0.169625	0.0920519	0.0488481	0.0121691	0.00193272	1.85357e-05
237.4	0.260631	0.169237	0.0913655	0.0483347	0.0119983	0.00198909	-0.000916756
237.6	0.261255	0.168971	0.0913984	0.0478921	0.0120755	0.00299892	-0.00108862
237.8	0.261687	0.16922	0.0913533	0.0477833	0.012504	0.00310183	-0.00142492
238	0.262277	0.168915	0.0912696	0.0479151	0.0125832	0.00349117	-0.00171199
238.2	0.262742	0.168828	0.0918881	0.0477468	0.0130758	0.00407434	-0.00196065
238.4	0.261957	0.168905	0.0913458	0.0468097	0.0128258	0.00360108	-0.00287669
238.6	0.261509	0.168601	0.0905074	0.0466298	0.0128144	0.003133	-0.00308532
238.8	0.261958	0.169097	0.0909051	0.0467709	0.014191	0.00300104	-0.00263101
239	0.261992	0.169071	0.0909427	0.0472554	0.0141018	0.00240951	-0.0024975
239.2	0.262591	0.169782	0.091582	0.0471941	0.0140118	0.0024897	-0.00186984
239.4	0.263765	0.169965	0.0933178	0.0481744	0.0149525	0.00308809	-0.00086795
239.6	0.26401	0.169929	0.0936612	0.0489181	0.0144882	0.00216101	-0.000142076
239.8	0.264163	0.169933	0.094235	0.0484874	0.01392	0.00151159	0.000252033
240	0.264736	0.171189	0.0951233	0.049309	0.0134509	0.00150744	0.00124975
240.2	0.264351	0.171256	0.0951544	0.0485181	0.0124968	0.000597682	0.00125047
240.4	0.264643	0.171932	0.0962265	0.0492975	0.012872	0.00115831	0.00131244
240.6	0.26601	0.172529	0.097162	0.0501965	0.0135444	0.00195063	0.00210466
240.8	0.265974	0.172405	0.0984723	0.0506219	0.0138028	0.00312526	0.00242045
241	0.265893	0.172143	0.0987387	0.0509568	0.0136705	0.0036376	0.00221479
241.2	0.265835	0.172795	0.0986725	0.0506122	0.0136315	0.00417206	0.00236176
241.4	0.265162	0.172768	0.0982595	0.0498114	0.0132461	0.00398996	0.00212054
241.6	0.264627	0.172902	0.097271	0.04898	0.012475	0.00364211	0.00166675
241.8	0.264486	0.173032	0.0964066	0.0487283	0.0124593	0.00352262	0.00115405
242	0.263386	0.172035	0.0955359	0.0482322	0.0116593	0.00336908	-0.000137676
242.2	0.262615	0.172089	0.0951566	0.0475352	0.0114766	0.00323674	-0.000568731
242.4	0.261692	0.172284	0.094352	0.0470775	0.0115635	0.00240062	-0.00111368
242.6	0.261481	0.17188	0.093607	0.0469837	0.0118265	0.00186537	-0.00092935
242.8	0.261274	0.171099	0.0932038	0.0462935	0.0112825	0.00179235	-0.00123915
243	0.261697	0.170922	0.0926817	0.0458981	0.01042	0.00140944	-0.00142153
243.2	0.261744	0.171133	0.0920343	0.0449355	0.010594	0.000449513	-0.00135878
243.4	0.262372	0.171786	0.0926772	0.045684	0.0111512	0.000523	-0.000315705
243.6	0.262481	0.171633	0.0923531	0.0455475	0.0107535	-0.000148661	0.000107936
243.8	0.263006	0.171461	0.0925611	0.0453545	0.0104977	0.000476459	0.000928967
244	0.264068	0.171875	0.0932653	0.0463486	0.0105535	0.000966357	0.00175298
244.2	0.264784	0.172071	0.0936649	0.046534	0.0116715	0.00119929	0.00161897
244.4	0.266395	0.17358	0.0954667	0.0485026	0.0139487	0.00296609	0.0034069
244.6	0.26719	0.173995	0.0961361	0.0494023	0.0146146	0.0028287	0.00404675
244.8	0.267341	0.1747	0.0969292	0.0501868	0.0154442	0.00331726	0.00420705
245	0.268229	0.175934	0.0972461	0.0515234	0.0159085	0.00338929	0.00517688
245.2	0.268314	0.176483	0.0974562	0.0512737	0.0161613	0.00295434	0.00548339
245.4	0.268148	0.176016	0.0972805	0.0515534	0.0155995	0.00298682	0.0048968
245.6	0.267627	0.176401	0.0968968	0.0513047	0.0149341	0.00259353	0.00406626
245.8	0.267182	0.175838	0.0967558	0.0515393	0.0146277	0.0024398	0.00324298
246	0.266142	0.175074	0.0962944	0.0515463	0.013621	0.00177237	0.00176467
246.2	0.265739	0.1752	0.0967283	0.0514446	0.0138517	0.00180345	0.000760343
246.4	0.265281	0.174769	0.0961042	0.0513749	0.0138895	0.0017473	-0.000474954
246.6	0.264768	0.174125	0.0952912	0.0513301	0.0131121	0.00155282	-0.00105991
246.8	0.263836	0.173951	0.0946244	0.0511153	0.0128004	0.00157636	-0.00159781
247	0.264658	0.174646	0.0952429	0.0511175	0.0129407	0.00210137	-0.00138131
247.2	0.264295	0.17521	0.0953016	0.0510815	0.0130786	0.00219126	-0.000979766
247.4	0.265033	0.175518	0.0962129	0.051891	0.0136203	0.00310629	-0.000182189
247.6	0.265412	0.175084	0.0963368	0.0521536	0.0142177	0.00344066	0.000155248
247.8	0.265544	0.175275	0.0964726	0.0523575	0.0140187	0.00380634	0.000269322
248	0.266979	0.176166	0.097392	0.0536454	0.0146968	0.00513836	0.0011729
248.2	0.267762	0.177606	0.0987044	0.0546153	0.0157968	0.00608707	0.00235563
248.4	0.268136	0.178555	0.0997957	0.0556301	0.016666	0.00610854	0.00313975
248.6	0.2686	0.178442	0.0997907	0.0555508	0.0170996	0.0050355	0.0031733
248.8	0.269305	0.178825	0.100533	0.0562264	0.0182269	0.00540412	0.00379432
249	0.270466	0.179249	0.100579	0.0563883	0.0183235	0.00491939	0.00471217
249.2	0.270566	0.179063	0.101009	0.0557534	0.0182231	0.00469344	0.00428774
249.4	0.269801	0.178696	0.100479	0.0557613	0.0176023	0.00458859	0.00402885
249.6	0.269019	0.178424	0.0997823	0.0548652	0.0167056	0.00395563	0.00342592
249.8	0.267981	0.177563	0.0983386	0.0536696	0.0158111	0.00321633	0.00241531
250	0.267554	0.17718	0.0984734	0.0529631	0.0152469	0.00302076	0.00160568
250.2	0.266556	0.176748	0.0986129	0.0521853	0.0152902	0.00251467	0.000547505
250.4	0.265944	0.176633	0.0981514	0.0515948	0.0153869	0.00223208	0.000569397
250.6	0.265505	0.177511	0.0981253	0.0512179	0.015306	0.00213815	0.00090265
250.8	0.264491	0.177193	0.0972306	0.0504455	0.0147069	0.0021073	0.000716009
251	0.264484	0.177433	0.0974114	0.04964	0.0140689	0.00274698	0.000496506
251.2	0.264185	0.177801	0.0970495	0.0493722	0.0141929	0.0025752	0.000660262
251.4	0.264601	0.177663	0.0970729	0.0492277	0.0145901	0.00276445	0.000620589
251.6	0.264752	0.177244	0.0961147	0.0490806	0.0144819	0.00242901	0.000761714
251.8	0.265456	0.177793	0.0960451	0.0494296	0.0146099	0.0032075	0.00144221
252	0.266612	0.177667	0.0962835	0.0498372	0.0149529	0.00397729	0.001566
252.2	0.266558	0.177691	0.0962339	0.0498785	0.015185	0.00396511	0.00141721
252.4	0.266998	0.177248	0.0962421	0.0498904	0.0154637	0.0036846	0.000735332
252.6	0.267085	0.177033	0.095702	0.0499958	0.0153843	0.00279196	0.000976295
252.8	0.267187	0.177005	0.0958448	0.0505234	0.015389	0.00324271	0.000813534
253	0.26721	0.177196	0.0959597	0.0502176	0.0148434	0.00310795	0.00067627
253.2	0.266467	0.177141	0.0969218	0.0503235	0.0143725	0.00365318	0.000592334
253.4	0.265772	0.176762	0.0964824	0.0500745	0.0136317	0.003405	0.000692892
253.6	0.264814	0.175841	0.096171	0.0493035	0.0127367	0.00205026	-0.000523773
253.8	0.264533	0.175877	0.0965632	0.0487453	0.0123763	0.00161472	-0.0012259
254	0.264291	0.175843	0.0975238	0.049011	0.0121686	0.00150776	-0.00160919
254.2	0.263916	0.176267	0.0979712	0.0492879	0.0124748	0.00151196	-0.0015237
254.4	0.26391	0.177267	0.0986268	0.049455	0.0126034	0.00158317	-0.000778454
254.6	0.263732	0.177596	0.0987363	0.0491395	0.0122809	0.00138455	-0.00100726
254.8	0.262387	0.176411	0.0978842	0.0483294	0.0110653	0.00024209	-0.00199491
255	0.263212	0.177509	0.0987677	0.0487184	0.0115122	0.000573038	-0.00173907
255.2	0.264084	0.178379	0.0994563	0.0496789	0.0119946	0.000328592	-0.00067693
255.4	0.26412	0.178743	0.0994126	0.0492701	0.0122575	0.000283232	-0.00070861
255.6	0.264313	0.178228	0.0983963	0.0487194	0.0123461	-0.000318426	-0.00121821
255.8	0.265245	0.178654	0.0988621	0.0492423	0.0129195	0.000844674	-0.000789745
256	0.265914	0.179139	0.098534	0.049667	0.0126024	0.000714604	-0.000862895
256.2	0.265978	0.179834	0.0981761	0.0499525	0.0127811	0.00141149	-0.000891425
256.4	0.265977	0.179822	0.0980385	0.0502434	0.0132569	0.00111056	-0.000452284
256.6	0.265822	0.180337	0.0977376	0.0503033	0.0135931	0.000471185	-0.00011141
256.8	0.265446	0.179779	0.0974464	0.0493335	0.0130686	0.00119191	-0.000231527
257	0.265176	0.178981	0.0970319	0.048469	0.0120985	0.00100832	0.000283138
257.2	0.265052	0.178476	0.097089	0.0482067	0.0116376	0.00102728	0.000340529
257.4	0.264253	0.17821	0.0966836	0.0474517	0.0112412	0.000732004	-0.000235747
257.6	0.264311	0.178208	0.096105	0.0470137	0.0107826	-5.35206e-05	-0.00107514
257.8	0.26441	0.17931	0.0965484	0.0474777	0.0110052	0.00049822	-0.00140036
258	0.264377	0.179609	0.0967294	0.0479941	0.0109106	0.000960452	-0.000766477
258.2	0.264911	0.180268	0.0974673	0.0487741	0.0117307	0.00101807	-0.000234174
258.4	0.26455	0.180304	0.0974352	0.0484633	0.0112594	0.00111303	-0.000270421
258.6	0.263968	0.179993	0.0974038	0.0485808	0.0109379	0.000248126	-0.000923165
258.8	0.262799	0.179526	0.097224	0.0485889	0.0104148	-0.000627076	-0.00134789
259	0.263458	0.18014	0.0981169	0.0491994	0.0109247	-0.000449224	-0.000848707
259.2	0.262855	0.18004	0.0985416	0.0493268	0.0107576	-0.00105533	-0.00129364
259.4	0.262801	0.180137	0.0984059	0.0489963	0.0113246	-0.000451874	-0.00127965
259.6	0.263536	0.180019	0.0983329	0.0495869	0.0120982	-0.000822109	-0.00166169
259.8	0.26481	0.181299	0.0994938	0.0512187	0.013244	2.9923e-05	-1.82577e-05
260	0.265355	0.181468	0.0992845	0.0520627	0.0141563	-0.000740618	0.000511944
260.2	0.265496	0.18106	0.0994941	0.0525488	0.0143069	-0.000513022	0.000308289
260.4	0.265659	0.17999	0.0995255	0.0522742	0.0145499	-0.00155805	0.00069152
260.6	0.265809	0.179486	0.0998854	0.0520102	0.0140066	-0.00169205	-0.000157392
260.8	0.26526	0.178545	0.0996746	0.0511018	0.0125824	-0.00150334	-0.000893125
261	0.265153	0.178083	0.0999863	0.0513402	0.012666	-0.000991617	-0.000650354
261.2	0.265392	0.178571	0.100825	0.0510945	0.0130229	-0.000490884	-0.00083099
261.4	0.264979	0.178406	0.100882	0.0507034	0.0131813	-0.000536405	-0.00094559
261.6	0.265356	0.178913	0.101056	0.0509907	0.0132619	-0.000280912	-0.00129291
261.8	0.265405	0.17963	0.101618	0.0514746	0.014075	0.000462317	-0.00150188
262	0.266232	0.180652	0.102376	0.0518001	0.0142901	0.00159335	-0.000723916
262.2	0.266256	0.181105	0.102333	0.0515741	0.0141747	0.00180204	-0.00101937
262.4	0.266006	0.18177	0.102804	0.0513076	0.0138905	0.00254667	-0.000559623
262.6	0.265759	0.182335	0.102675	0.0511314	0.0140826	0.00272203	-0.000309274
262.8	0.265773	0.182513	0.102696	0.0509264	0.0139096	0.00337615	-0.000102224
263	0.266625	0.183186	0.102786	0.0510612	0.0143094	0.00488695	0.00025318
263.2	0.266457	0.18353	0.102118	0.0505549	0.014538	0.00470664	0.000241086
263.4	0.26604	0.183172	0.100912	0.0504836	0.0144447	0.00453411	0.000294054
263.6	0.266466	0.183954	0.100368	0.0509699	0.0147124	0.00426424	3.81354e-05
263.8	0.266169	0.183806	0.0999447	0.0514189	0.0143844	0.00446878	0.000303178
264	0.26644	0.183856	0.099212	0.051567	0.0141688	0.00413364	2.02212e-05
264.2	0.266942	0.184153	0.0989293	0.051717	0.0135382	0.00433486	-0.000502962
264.4	0.267565	0.18407	0.0989144	0.0515464	0.0139557	0.00445217	-0.00100757
264.6	0.267666	0.184535	0.0988243	0.0515876	0.0141894	0.00449135	-0.00191873
264.8	0.267841	0.184812	0.0991784	0.051414	0.014196	0.00482461	-0.00148779
265	0.267692	0.1838	0.0991018	0.0515522	0.0142458	0.00519294	-0.00134226
265.2	0.26829	0.18407	0.0996553	0.0514084	0.0147395	0.00530061	-0.000351688
265.4	0.268142	0.18361	0.0997855	0.0516498	0.015002	0.00526459	-0.000163514
265.6	0.26858	0.184856	0.100781	0.0522233	0.0155886	0.00587263	0.000641215
265.8	0.269581	0.186031	0.10169	0.052686	0.0163287	0.00586767	0.00132635
266	0.269949	0.186592	0.101835	0.0530269	0.0162091	0.00647529	0.0019842
266.2	0.269528	0.186787	0.102306	0.0528655	0.0164714	0.00610702	0.00256901
266.4	0.270117	0.187903	0.103442	0.05322	0.0172145	0.00633519	0.00343909
266.6	0.269795	0.188074	0.103291	0.0531547	0.0167098	0.00658039	0.00334726
266.8	0.269707	0.187689	0.103712	0.0534087	0.0166519	0.00577715	0.00320074
267	0.269762	0.188181	0.104337	0.0541877	0.0169238	0.00554568	0.00432983
267.2	0.26778	0.187576	0.104137	0.0536087	0.0158951	0.00386319	0.00319665
267.4	0.266975	0.18759	0.104291	0.0541202	0.0156096	0.00370079	0.00264825
267.6	0.267532	0.188483	0.104577	0.0546156	0.0165328	0.0045909	0.00289754
267.8	0.267096	0.18825	0.104471	0.0540975	0.0160729	0.00416137	0.00227307
268	0.267503	0.189589	0.10458	0.0545106	0.0162958	0.00396114	0.00218197
268.2	0.267745	0.189224	0.104069	0.0546249	0.016552	0.00358003	0.0018231
268.4	0.267369	0.188461	0.103971	0.054272	0.0165334	0.0026446	0.000763786
268.6	0.267169	0.188384	0.103996	0.0541942	0.0166762	0.00241142	0.000676749
268.8	0.267774	0.18793	0.104645	0.0540887	0.0164499	0.00332623	0.000939712
269	0.267849	0.18795	0.104082	0.0541036	0.0166667	0.00361229	0.000712366
269.2	0.268368	0.188687	0.104658	0.0541433	0.0173439	0.00403588	0.00131434
269.4	0.269207	0.18881	0.105031	0.0546839	0.0174663	0.00483745	0.00175672
269.6	0.269804	0.189951	0.105196	0.0552595	0.0180534	0.00581787	0.00237079
269.8	0.269998	0.189501	0.104527	0.0549246	0.0178383	0.0058181	0.00174955
270	0.269532	0.188837	0.104166	0.0544326	0.0171833	0.00585247	0.00199131
270.2	0.269118	0.1892	0.104099	0.0542892	0.0170193	0.00586738	0.00200817
270.4	0.269914	0.189684	0.104403	0.0549761	0.0173215	0.00658151	0.0025708
270.6	0.269801	0.189634	0.10474	0.0554636	0.0170131	0.00675602	0.00283644
270.8	0.269997	0.189373	0.105087	0.0561062	0.0173587	0.00620225	0.00314054
271	0.270393	0.189794	0.105551	0.0567746	0.0172358	0.00655035	0.00392229
271.2	0.269885	0.189942	0.105636	0.0567232	0.01707	0.0074477	0.00297386
271.4	0.27061	0.19048	0.10572	0.0574827	0.017882	0.00827909	0.00324249
271.6	0.270463	0.190194	0.105025	0.0567527	0.017479	0.00854946	0.00291838
271.8	0.270023	0.190381	0.104545	0.0567533	0.0169758	0.00789798	0.00230651
272	0.269328	0.189897	0.104412	0.0572812	0.0168079	0.0075154	0.00216614
272.2	0.269197	0.188943	0.10392	0.0569535	0.0168938	0.00716588	0.00203073
272.4	0.269583	0.189191	0.104137	0.0570795	0.0173149	0.00730043	0.00167733
272.6	0.27014	0.189249	0.104173	0.0573058	0.0176629	0.00797682	0.00209656
272.8	0.269827	0.189119	0.104373	0.0569736	0.0175097	0.00768508	0.0017316
273	0.269062	0.188375	0.103654	0.0567503	0.0174517	0.00634471	0.000979652
273.2	0.269728	0.188081	0.104293	0.0574218	0.0175898	0.00674136	0.00147613
273.4	0.270035	0.187809	0.104095	0.0573518	0.0170936	0.00643295	0.00184273
273.6	0.269871	0.1882	0.104646	0.0575025	0.0177031	0.0062333	0.00205006
273.8	0.26862	0.187654	0.1041	0.0561222	0.0163089	0.00434616	0.00154025
274	0.268317	0.188302	0.10455	0.0561144	0.0161973	0.00397827	0.00221311
274.2	0.268086	0.188456	0.103843	0.0554022	0.0159601	0.00405929	0.00199626
274.4	0.268202	0.188622	0.104522	0.0548688	0.0158527	0.00351922	0.00263871
274.6	0.267968	0.189077	0.104562	0.0543751	0.0153848	0.00276515	0.00277513
274.8	0.267919	0.188791	0.104307	0.0541092	0.0151443	0.0020281	0.00281987
275	0.268192	0.189544	0.104784	0.0535391	0.015375	0.00219278	0.00364885
275.2	0.267987	0.190287	0.105318	0.0531331	0.0160273	0.00314324	0.00346006
275.4	0.26835	0.190841	0.105509	0.0529407	0.0164169	0.00329676	0.00340028
275.6	0.267801	0.191341	0.105929	0.0517167	0.0161893	0.00339497	0.00334652
275.8	0.267608	0.19184	0.106486	0.0518464	0.0163567	0.00362694	0.00359758
276	0.267467	0.191981	0.107185	0.0519494	0.0167487	0.00387622	0.00389178
276.2	0.267853	0.1929	0.10782	0.0525445	0.0174467	0.00533957	0.00440656
276.4	0.268902	0.193115	0.108119	0.0533075	0.0178738	0.00594302	0.00408587
276.6	0.2682	0.192235	0.107835	0.0533357	0.0171454	0.00557922	0.00312582
276.8	0.267864	0.191939	0.108333	0.0539247	0.0168426	0.00575185	0.00289218
277	0.268541	0.191665	0.107922	0.0552354	0.01721	0.00628778	0.0023645
277.2	0.269811	0.192029	0.10872	0.0562513	0.0175065	0.00719517	0.00272214
277.4	0.270056	0.19215	0.108697	0.0561869	0.0170764	0.00701271	0.00222547
277.6	0.26959	0.192791	0.108887	0.0570767	0.0174763	0.00685278	0.00173501
277.8	0.268828	0.19289	0.10773	0.05623	0.0164695	0.0058563	0.000899908
278	0.269456	0.19271	0.107115	0.0561444	0.0166301	0.00580355	0.00140498
278.2	0.269487	0.191554	0.105927	0.0553787	0.0157238	0.00462731	0.000340572
278.4	0.269234	0.191316	0.10562	0.0550805	0.015222	0.00392635	0.000348429
278.6	0.269791	0.191841	0.105103	0.0550362	0.0152557	0.00349114	0.000959344
278.8	0.269505	0.191164	0.104826	0.0542035	0.0148588	0.00262005	0.000843195
279	0.269529	0.191198	0.105296	0.0536311	0.0150463	0.00278099	0.000907321
279.2	0.269166	0.190943	0.105081	0.0526351	0.0152791	0.00277983	-8.80322e-05
279.4	0.269009	0.190742	0.105005	0.0520631	0.0151007	0.00284149	-0.000124359
279.6	0.268305	0.191433	0.105697	0.0513208	0.0147516	0.00305505	0.000316467
279.8	0.267697	0.191255	0.106019	0.0511668	0.0142681	0.00279473	0.000144057
280	0.26754	0.191587	0.106555	0.051268	0.0149072	0.00258997	0.000213899
280.2	0.267088	0.191099	0.106653	0.0509138	0.0142295	0.002421	-0.000710227
280.4	0.26705	0.191374	0.106992	0.0508698	0.0140109	0.0020225	-0.000861268
280.6	0.26664	0.192072	0.107412	0.051344	0.0141256	0.00255263	-0.000460747
280.8	0.267087	0.192635	0.108639	0.0521976	0.014159	0.00306735	-0.000520114
281	0.267579	0.19366	0.108743	0.0536122	0.0152348	0.00358301	-0.000509706
281.2	0.26779	0.193845	0.10885	0.0536365	0.0153828	0.00336061	-0.000670083
281.4	0.267908	0.194248	0.108656	0.0538986	0.015465	0.0033042	-0.00112551
281.6	0.268133	0.194706	0.108653	0.0547275	0.015816	0.00368713	-0.000851075
281.8	0.269456	0.194931	0.108851	0.0552361	0.0164783	0.0038039	0.000147697
282	0.27021	0.194431	0.108627	0.0559732	0.0168146	0.00359295	0.000744419
282.2	0.270591	0.194407	0.109189	0.0563366	0.0170152	0.00375652	0.000605323
282.4	0.271322	0.195016	0.110057	0.0570822	0.0175928	0.00479527	0.0016595
282.6	0.272738	0.195916	0.111041	0.0577248	0.0181449	0.00516812	0.00345972
282.8	0.27284	0.195551	0.111502	0.0582174	0.0182295	0.0055448	0.0037844
283	0.272947	0.195164	0.11181	0.0586352	0.01846	0.00596545	0.00396744
283.2	0.273331	0.195502	0.112262	0.0590685	0.0193755	0.00678726	0.00477003
283.4	0.273607	0.19582	0.112522	0.0590134	0.0198354	0.00678337	0.00494275
283.6	0.273441	0.196647	0.113035	0.0594009	0.0201188	0.00614221	0.00576905
283.8	0.272445	0.196641	0.112338	0.0589629	0.0200957	0.00492158	0.00562262
284	0.271696	0.19718	0.111917	0.058828	0.0204463	0.00467762	0.0052662
284.2	0.270846	0.197646	0.111592	0.0586812	0.01976	0.00511128	0.00527067
284.4	0.270831	0.198796	0.112178	0.0590784	0.0204365	0.00570055	0.00580764
284.6	0.270465	0.199546	0.1119	0.059714	0.0206523	0.00631043	0.00568247
284.8	0.27015	0.19964	0.111367	0.0599677	0.0198305	0.00654075	0.00513574
285	0.2698	0.199319	0.10995	0.0597113	0.019826	0.0070608	0.00491778
285.2	0.269065	0.198569	0.109136	0.059048	0.018857	0.00690564	0.0039115
285.4	0.268973	0.198271	0.108992	0.0592304	0.0190722	0.00730412	0.00295948
285.6	0.269657	0.19897	0.108983	0.0596446	0.0197376	0.00848465	0.00333555
285.8	0.270151	0.198432	0.10884	0.0594799	0.0198617	0.00844956	0.00320999
286	0.270194	0.197578	0.108782	0.0588128	0.0192282	0.00848682	0.00219707
286.2	0.270606	0.197967	0.109706	0.0586268	0.019594	0.009028	0.00251444
286.4	0.270754	0.198011	0.11057	0.059097	0.0196981	0.00817917	0.00268541
286.6	0.270936	0.197492	0.111147	0.0589949	0.0191779	0.0078646	0.00334102
286.8	0.270318	0.197157	0.11126	0.0586636	0.0187452	0.00763503	0.00292744
287	0.270056	0.196973	0.111602	0.0586984	0.0189741	0.00701914	0.00244127
287.2	0.270626	0.197127	0.112489	0.0588601	0.0198867	0.00733324	0.00253503
287.4	0.270292	0.197421	0.112792	0.0584661	0.0201499	0.00563447	0.00232213
287.6	0.2695	0.198022	0.113024	0.0584247	0.0200929	0.0051706	0.00316344
287.8	0.268556	0.198445	0.112896	0.058229	0.0198897	0.00521209	0.00315886
288	0.267975	0.198267	0.113154	0.0578951	0.0191266	0.00528809	0.00254521
288.2	0.267964	0.198851	0.113442	0.0582515	0.019261	0.00602581	0.0032885
288.4	0.268543	0.199225	0.114334	0.0584351	0.0197845	0.0063061	0.00358876
288.6	0.268248	0.199374	0.113423	0.0584136	0.0191086	0.00724798	0.0039741
288.8	0.267973	0.198765	0.112958	0.0581647	0.0183633	0.00693957	0.00402052
289	0.268274	0.198762	0.112755	0.058012	0.018563	0.00723647	0.00436302
289.2	0.26839	0.198868	0.113092	0.0580438	0.0186844	0.00697241	0.00456572
289.4	0.269193	0.199041	0.113595	0.0581191	0.0195057	0.00793992	0.00438968
289.6	0.269903	0.19983	0.113408	0.0578664	0.0195077	0.00847534	0.0044192
289.8	0.270214	0.199035	0.112701	0.057568	0.0188309	0.00744869	0.00398527
290	0.270488	0.198899	0.112882	0.0574317	0.0186599	0.00710494	0.00405862
290.2	0.270834	0.199802	0.113922	0.0586244	0.0195999	0.00768684	0.00487361
290.4	0.270183	0.198847	0.113563	0.0585982	0.0187742	0.00688057	0.00431886
290.6	0.270436	0.198608	0.113332	0.0588998	0.0188953	0.00755309	0.00477736
290.8	0.269955	0.199121	0.113382	0.0590993	0.0192083	0.0074755	0.00449741
291	0.270782	0.199768	0.114426	0.0596773	0.0200742	0.00767335	0.00467487
291.2	0.271238	0.199715	0.115068	0.0601284	0.0202153	0.00818829	0.00559197
291.4	0.271487	0.200458	0.115653	0.0610086	0.0207103	0.00830908	0.00646717
291.6	0.271733	0.200853	0.115118	0.0614222	0.0214285	0.00897533	0.00695524
291.8	0.27166	0.201144	0.11517	0.0621393	0.0217505	0.00949881	0.00688736
292	0.271838	0.201267	0.115153	0.0621816	0.0220609	0.00952368	0.00697123
292.2	0.272097	0.201715	0.114705	0.0629012	0.0228468	0.00974938	0.00759036
292.4	0.272238	0.202573	0.1151	0.0631928	0.0225715	0.00994792	0.00783504
292.6	0.271736	0.202225	0.114721	0.063629	0.0227106	0.0102157	0.00775214
292.8	0.271503	0.202398	0.115019	0.0635145	0.0231242	0.00962562	0.0077761
293	0.271752	0.202719	0.115003	0.0636932	0.0228711	0.0105575	0.00818353
293.2	0.271144	0.202392	0.114899	0.0628073	0.0227798	0.0103029	0.00752748
293.4	0.271213	0.203122	0.11474	0.0629891	0.0232464	0.0109142	0.00758177
293.6	0.271113	0.203617	0.113775	0.062613	0.0230213	0.0106536	0.00737851
293.8	0.270257	0.203054	0.113134	0.0622634	0.0219896	0.00933381	0.00699884
294	0.270895	0.203435	0.113706	0.0623949	0.0222313	0.0100241	0.00760415
294.2	0.2703	0.202785	0.113393	0.0618719	0.0212649	0.0100329	0.00696005
294.4	0.269711	0.202183	0.112912	0.0610524	0.0203594	0.00944908	0.0065951
294.6	0.270273	0.202826	0.113533	0.0606552	0.0208518	0.00932226	0.00690051
294.8	0.270257	0.202944	0.113595	0.0598612	0.0202296	0.00904607	0.00634175
295	0.271172	0.203104	0.114789	0.0598598	0.0203569	0.00970915	0.00677428
295.2	0.271588	0.202591	0.114873	0.0600898	0.0203317	0.00958526	0.00651523
295.4	0.271894	0.203029	0.114999	0.0600251	0.0212693	0.00949005	0.00616582
295.6	0.272733	0.203693	0.115202	0.0602922	0.021855	0.00954747	0.00616148
295.8	0.273082	0.204062	0.115771	0.0598581	0.0213087	0.00932134	0.00597213
296	0.273083	0.203219	0.115572	0.0594729	0.0208103	0.00858683	0.00538646
296.2	0.273297	0.203005	0.116094	0.0601371	0.0204157	0.00808926	0.00520388
296.4	0.273538	0.203182	0.117022	0.0606702	0.0203531	0.00830175	0.00487357
296.6	0.27332	0.202159	0.116943	0.0611885	0.0207695	0.00816201	0.00441686
296.8	0.273369	0.202466	0.117187	0.0608153	0.0209624	0.00852795	0.00417124
297	0.273137	0.201879	0.116742	0.0613118	0.0209722	0.00853177	0.00376811
297.2	0.273548	0.201923	0.11667	0.0617089	0.0224258	0.00837253	0.00419613
297.4	0.27394	0.202112	0.116675	0.0626363	0.0233665	0.00892317	0.00484289
297.6	0.27354	0.201883	0.115876	0.062583	0.0228253	0.00880151	0.00481833
297.8	0.272976	0.201929	0.115578	0.0628161	0.0222113	0.00801846	0.00462593
298	0.273682	0.202907	0.116346	0.0637782	0.0228004	0.0085633	0.00543966
298.2	0.272428	0.20283	0.115657	0.0633505	0.0221991	0.00783766	0.0045542
298.4	0.272829	0.203662	0.115901	0.0640677	0.0228588	0.00863143	0.00471812
298.6	0.272723	0.204655	0.115709	0.0638022	0.0232207	0.00891008	0.00483933
298.8	0.271813	0.204485	0.115107	0.0632414	0.0227586	0.00909191	0.00429813
299	0.271433	0.20534	0.115781	0.063243	0.0231185	0.0099012	0.00437581
299.2	0.270968	0.205377	0.115437	0.0627664	0.0226463	0.00927161	0.00335217
299.4	0.27008	0.205972	0.115794	0.0623479	0.0222734	0.00952454	0.00406603
299.6	0.269634	0.206168	0.116139	0.0617641	0.0214473	0.00964255	0.00377614
299.8	0.269247	0.205405	0.116065	0.0602416	0.0204735	0.0095636	0.00370154
300	0.269138	0.204759	0.11637	0.0602135	0.0200505	0.0100277	0.00365741
300.2	0.269527	0.204828	0.117599	0.0609453	0.0204179	0.00985347	0.00451959
300.4	0.269851	0.204325	0.117647	0.0610456	0.0210261	0.0100768	0.00455225
300.6	0.26995	0.204313	0.118056	0.0611934	0.0207869	0.0102294	0.00529298
300.8	0.270454	0.203904	0.118281	0.0611999	0.0212215	0.0107174	0.00559182
301	0.270852	0.202952	0.118024	0.0616147	0.0215374	0.0108234	0.00539587
301.2	0.271756	0.203246	0.117983	0.061816	0.0223389	0.0110129	0.00565131
301.4	0.271598	0.202758	0.117663	0.0615697	0.0217093	0.0101261	0.00522266
301.6	0.271982	0.203334	0.117256	0.0618624	0.0207806	0.00956824	0.00513786
301.8	0.272644	0.204759	0.117246	0.0627081	0.0211395	0.00899835	0.00536895
302	0.273035	0.205646	0.11761	0.0632145	0.0211404	0.00832533	0.00492034
302.2	0.272722	0.205562	0.116711	0.0630162	0.0209611	0.00745809	0.0042737
302.4	0.272921	0.205813	0.116163	0.0627561	0.0211624	0.00768834	0.00366867
302.6	0.272144	0.206011	0.115591	0.0616012	0.0202906	0.00657603	0.0026565
302.8	0.271733	0.205596	0.114993	0.0613363	0.0202449	0.00621093	0.00217615
303	0.271789	0.206442	0.115252	0.0617208	0.020512	0.00629241	0.00278214
303.2	0.271442	0.205769	0.114794	0.0612879	0.0195623	0.00503315	0.00247471
303.4	0.271317	0.205757	0.11474	0.0612657	0.0197444	0.00544812	0.00341284
303.6	0.271501	0.206418	0.115618	0.0613146	0.0208213	0.00636746	0.00375512
303.8	0.271908	0.206049	0.116061	0.0615976	0.0212951	0.00723476	0.00479105
304	0.272178	0.205877	0.116936	0.0625104	0.02178	0.00780754	0.00531223
304.2	0.272529	0.205843	0.117414	0.0630742	0.0224072	0.00773609	0.00598718
304.4	0.272927	0.205992	0.117765	0.0636501	0.0225922	0.00858765	0.00662867
304.6	0.273626	0.206131	0.117866	0.0642027	0.0220741	0.00966095	0.00749591
304.8	0.274013	0.205817	0.118423	0.0655367	0.0226981	0.0106321	0.00743085
305	0.274222	0.205873	0.119211	0.0662718	0.02343	0.0112502	0.00801903
305.2	0.275011	0.207031	0.120554	0.0671398	0.0236825	0.0115747	0.0085909
305.4	0.276001	0.207503	0.121264	0.0681463	0.023405	0.0120076	0.00936986
305.6	0.276457	0.208415	0.121636	0.0685149	0.0231237	0.0123491	0.00931238
305.8	0.276446	0.208736	0.121241	0.0687131	0.0228783	0.0117599	0.00913455
306	0.276209	0.208009	0.121499	0.0678689	0.022179	0.0108571	0.00828441
306.2	0.275634	0.207631	0.120878	0.0677502	0.0216771	0.010374	0.00832611
306.4	0.275386	0.207385	0.12073	0.066676	0.0218122	0.0101125	0.00683967
306.6	0.275005	0.206517	0.119653	0.065655	0.0208662	0.00878109	0.00617795
306.8	0.27489	0.2064	0.118886	0.0656631	0.0211187	0.00832869	0.00641161
307	0.274635	0.206586	0.11913	0.0648729	0.0210763	0.0081757	0.00641062
307.2	0.274314	0.20665	0.118596	0.0636717	0.0206128	0.007829	0.00589421
307.4	0.273349	0.206456	0.117878	0.0629542	0.0204718	0.00795693	0.00506912
307.6	0.272896	0.207141	0.118329	0.0626813	0.0209605	0.0083023	0.00494321
307.8	0.272552	0.207084	0.117967	0.0621195	0.0206565	0.00833531	0.00439844
308	0.272263	0.207012	0.117308	0.061309	0.0205633	0.00843098	0.00379497
308.2	0.272363	0.207438	0.116997	0.0614135	0.0207938	0.00856339	0.00387241
308.4	0.272403	0.206997	0.117056	0.0621029	0.0212186	0.0093046	0.0037987
308.6	0.27236	0.206564	0.117557	0.0630251	0.0213836	0.010213	0.00364206
308.8	0.272842	0.207736	0.119665	0.0644626	0.0227213	0.0111035	0.00505475
309	0.27334	0.208868	0.120733	0.0651351	0.0235816	0.0118952	0.00638183
309.2	0.274279	0.210155	0.122064	0.0656106	0.0238939	0.0128291	0.00679959
309.4	0.275598	0.211045	0.122602	0.0666005	0.0247524	0.0137417	0.00794024
309.6	0.275196	0.211113	0.122877	0.0666223	0.0248202	0.013973	0.00777484
309.8	0.275737	0.211342	0.123162	0.0673161	0.0250506	0.014477	0.00818291
310	0.275915	0.211241	0.123772	0.0676244	0.0246036	0.0138646	0.00854754
310.2	0.276072	0.211604	0.12356	0.0685915	0.0248487	0.0146583	0.00910851
310.4	0.276404	0.211554	0.124306	0.0682223	0.0251036	0.0144865	0.00807096
310.6	0.27676	0.211159	0.123535	0.0682288	0.0251242	0.0138184	0.00817786
310.8	0.276861	0.212048	0.124129	0.0689079	0.0251403	0.0138625	0.00892146
311	0.276913	0.212739	0.124883	0.0687949	0.025299	0.0142537	0.00918174
311.2	0.275985	0.212301	0.123807	0.0687358	0.0245291	0.0133146	0.00886586
311.4	0.275439	0.21162	0.123302	0.0686016	0.0241376	0.0120323	0.00818704
311.6	0.276535	0.211794	0.12389	0.0688123	0.0245787	0.0118099	0.00836103
311.8	0.276662	0.211574	0.124342	0.0689727	0.0251574	0.0115076	0.00840114
312	0.276027	0.210642	0.12355	0.0686364	0.0255888	0.010753	0.00768986
312.2	0.275702	0.210019	0.123289	0.0685554	0.0257216	0.0101366	0.00727163
312.4	0.274934	0.20926	0.122628	0.0686758	0.0258991	0.0094569	0.00646401
312.6	0.274518	0.20901	0.123014	0.0681309	0.0255221	0.00883633	0.00632914
312.8	0.274838	0.209897	0.123317	0.0677445	0.0259605	0.00971893	0.0069005
313	0.274468	0.20931	0.1225	0.0672562	0.0258941	0.00957686	0.00632646
313.2	0.274303	0.209744	0.122502	0.0668654	0.0260179	0.00988432	0.00658057
313.4	0.273928	0.209523	0.12216	0.0663897	0.0262592	0.0100744	0.00653383
313.6	0.27319	0.208951	0.121548	0.0659647	0.0255234	0.0100427	0.0061501
313.8	0.272672	0.209008	0.121003	0.0655105	0.0243252	0.00982607	0.00583481
314	0.272825	0.209146	0.121103	0.0651833	0.023718	0.00983791	0.0056741
314.2	0.273748	0.210477	0.121596	0.0660052	0.0242223	0.0115444	0.00636158
314.4	0.273734	0.210788	0.121902	0.065592	0.0235433	0.0119795	0.00638413
314.6	0.274702	0.211706	0.121849	0.0667126	0.0231789	0.012578	0.00706026
314.8	0.274999	0.21253	0.122493	0.0672492	0.0227551	0.012968	0.00829256
315	0.275867	0.213251	0.123631	0.0680004	0.0233066	0.0139075	0.00906157
315.2	0.276239	0.212767	0.124449	0.0685625	0.023889	0.0134668	0.00970891
315.4	0.277238	0.213576	0.125416	0.0686709	0.0242763	0.013463	0.010176
315.6	0.27751	0.213475	0.12615	0.0689017	0.0248114	0.0133055	0.0101552
315.8	0.277436	0.213887	0.12709	0.0697099	0.026005	0.0138339	0.0105792
316	0.277346	0.214341	0.126292	0.0695491	0.0267538	0.0141814	0.0106626
316.2	0.277119	0.214719	0.126691	0.0698105	0.0265542	0.0141718	0.0107196
316.4	0.277233	0.214914	0.127257	0.0707404	0.0275544	0.014479	0.0107561
316.6	0.276749	0.214392	0.127352	0.0704065	0.0272252	0.0143996	0.0104278
316.8	0.27693	0.214225	0.126866	0.0708725	0.0278537	0.0149099	0.0104095
317	0.27598	0.213406	0.125907	0.0701491	0.027422	0.0139467	0.00991226
317.2	0.275394	0.21379	0.125599	0.0702429	0.027268	0.0135041	0.0101095
317.4	0.274145	0.212717	0.124498	0.0692764	0.0263972	0.012498	0.00953931
317.6	0.273608	0.212719	0.124392	0.0692398	0.0251491	0.0120305	0.00923425
317.8	0.273145	0.212844	0.124903	0.0689531	0.0246243	0.011904	0.0090085
318	0.273952	0.213247	0.125715	0.0693761	0.0248827	0.0124427	0.00884136
318.2	0.274478	0.214242	0.126119	0.0704927	0.0244551	0.0130321	0.00942873
318.4	0.274439	0.214196	0.126107	0.0704227	0.023768	0.0130228	0.00900557
318.6	0.275862	0.214736	0.126852	0.0714011	0.0240594	0.0131561	0.00933334
318.8	0.275841	0.214673	0.126787	0.0707576	0.0240692	0.0129245	0.00932513
319	0.275839	0.21443	0.126462	0.0703609	0.0242701	0.0120489	0.00831138
319.2	0.275971	0.214298	0.126191	0.0699697	0.024598	0.01156	0.00852062
319.4	0.275987	0.214749	0.125543	0.0691416	0.0241384	0.0109587	0.00806354
319.6	0.275387	0.214372	0.125163	0.0688977	0.0246351	0.0103832	0.00731964
319.8	0.275443	0.215012	0.124607	0.069256	0.0251577	0.0106195	0.00788225
320	0.274602	0.214641	0.123477	0.0685746	0.0248466	0.00976974	0.00698108
320.2	0.274816	0.214369	0.123696	0.0687604	0.0245505	0.00948885	0.00665537
320.4	0.274518	0.214291	0.123536	0.0688282	0.02501	0.00937421	0.00603444
320.6	0.273245	0.213336	0.122685	0.0682092	0.0237346	0.00815968	0.00473159
320.8	0.272637	0.212715	0.122106	0.0678671	0.0231915	0.00798133	0.00423191
321	0.272496	0.212905	0.122086	0.0670944	0.0226214	0.00830931	0.00412039
321.2	0.273208	0.21349	0.122512	0.0678523	0.023167	0.00870025	0.00485199
321.4	0.272645	0.213267	0.122774	0.0672263	0.023129	0.00892606	0.00506781
321.6	0.273133	0.213787	0.123931	0.0677143	0.023717	0.00934358	0.00541288
321.8	0.274198	0.213779	0.125328	0.0684927	0.0242177	0.0103803	0.00582929
322	0.274951	0.213896	0.126253	0.0691659	0.0242066	0.0113302	0.0063938
322.2	0.275357	0.214241	0.127041	0.0694443	0.0244957	0.0117491	0.00693808
322.4	0.275953	0.214383	0.127858	0.0694343	0.0250709	0.0117081	0.00745625
322.6	0.276521	0.214399	0.128069	0.0698338	0.0255979	0.0120086	0.00793384
322.8	0.27597	0.214639	0.127497	0.069958	0.0257381	0.0117547	0.00737958
323	0.276129	0.214525	0.126786	0.0701808	0.0263899	0.0112555	0.00772168
323.2	0.275973	0.214873	0.126988	0.0705611	0.0272179	0.0121361	0.00880103
323.4	0.275638	0.215266	0.126805	0.0707986	0.0277135	0.0123044	0.0091336
323.6	0.275404	0.215431	0.126022	0.0716564	0.0284922	0.0126542	0.00973334
323.8	0.275059	0.215366	0.125622	0.0717714	0.0284678	0.0130542	0.0102874
324	0.274568	0.215283	0.125496	0.0714997	0.0281078	0.0127596	0.00984981
324.2	0.274121	0.21543	0.12504	0.0711921	0.0272025	0.0128285	0.00954071
324.4	0.272457	0.215846	0.125513	0.0712546	0.0272211	0.012821	0.00943821
324.6	0.272217	0.215647	0.126061	0.0710695	0.0270977	0.0130508	0.00939863
324.8	0.272986	0.216366	0.126174	0.0708013	0.0268268	0.0134783	0.00971981
325	0.273514	0.217171	0.12644	0.0706309	0.0270628	0.0140318	0.010371
325.2	0.27388	0.217504	0.127343	0.0712187	0.0280481	0.0147618	0.0113382
325.4	0.273597	0.217374	0.127291	0.0702927	0.0274708	0.0147409	0.0110787
325.6	0.274141	0.217315	0.127816	0.0700405	0.0275297	0.015031	0.0106527
325.8	0.274594	0.216693	0.127901	0.0695531	0.0267784	0.014413	0.00974405
326	0.274155	0.215908	0.128205	0.0686829	0.0260767	0.0133128	0.00923538
326.2	0.273958	0.215286	0.128323	0.0679201	0.0261193	0.0119547	0.00863448
326.4	0.274373	0.214418	0.128617	0.0682366	0.0264675	0.0110522	0.00832352
326.6	0.274922	0.214399	0.128575	0.0694954	0.0273104	0.0112486	0.00807851
326.8	0.274584	0.214946	0.128202	0.0701951	0.0276615	0.0110071	0.00748528
327	0.274328	0.213973	0.127692	0.0698844	0.0274091	0.0101442	0.0067932
327.2	0.273758	0.213739	0.127434	0.0699006	0.0271029	0.0100469	0.0061521
327.4	0.274983	0.214682	0.127461	0.0706429	0.0273538	0.0103547	0.00603888
327.6	0.27556	0.21463	0.127134	0.0712884	0.0278407	0.0104981	0.00648309
327.8	0.274891	0.214466	0.127001	0.0708038	0.0271009	0.00992257	0.00627628
328	0.273813	0.214538	0.12647	0.0704368	0.0257553	0.00939867	0.00587854
328.2	0.272848	0.213818	0.126219	0.0697302	0.0248519	0.00955355	0.00494675
328.4	0.273061	0.213911	0.126775	0.0694387	0.0253023	0.00979209	0.00521258
328.6	0.273919	0.214217	0.127218	0.0690633	0.0249648	0.0099937	0.00563701
328.8	0.274136	0.214477	0.127335	0.0686996	0.0247234	0.0102035	0.00589294
329	0.273649	0.214497	0.127566	0.068777	0.0245054	0.0108345	0.00635575
329.2	0.273607	0.214405	0.127658	0.0688848	0.0247528	0.0116029	0.00649535
329.4	0.273229	0.214631	0.126721	0.0674103	0.0236692	0.0114562	0.00603102
329.6	0.273471	0.214507	0.12666	0.067245	0.0238684	0.0115186	0.00640895
329.8	0.272964	0.213847	0.125794	0.0670494	0.0228802	0.0101502	0.00539809
330	0.272876	0.213327	0.126281	0.0664915	0.0226163	0.00986194	0.00566545
330.2	0.272888	0.21364	0.126016	0.0665948	0.0224699	0.0104558	0.00606684
330.4	0.273813	0.214271	0.126125	0.0675937	0.0228266	0.0109286	0.00586545
330.6	0.274213	0.21603	0.126226	0.0684156	0.0233857	0.0123021	0.00638352
330.8	0.274509	0.217112	0.126474	0.0690234	0.0234443	0.012419	0.00620049
331	0.274713	0.217521	0.126327	0.0694743	0.023209	0.0118383	0.00663174
331.2	0.275357	0.219067	0.126462	0.0703872	0.0236042	0.0121119	0.00734014
331.4	0.276568	0.220143	0.127238	0.0712958	0.0246437	0.0129132	0.00814636
331.6	0.276353	0.22013	0.126629	0.0712768	0.0243526	0.0127884	0.0087022
331.8	0.276028	0.22026	0.126434	0.0706154	0.0237103	0.0123805	0.00805636
332	0.275581	0.22074	0.126631	0.0706495	0.0236983	0.012224	0.00792831
332.2	0.276202	0.22085	0.127254	0.0708223	0.0247135	0.0122732	0.00800829
332.4	0.277006	0.221447	0.127739	0.0711562	0.0257048	0.0119316	0.00827031
332.6	0.277219	0.221714	0.128802	0.0720351	0.0269683	0.0120643	0.0087552
332.8	0.276925	0.22122	0.129538	0.072328	0.0272458	0.0123013	0.00822432
333	0.276073	0.220933	0.129443	0.0728388	0.0272009	0.0121695	0.00757155
333.2	0.275379	0.220498	0.129257	0.0726613	0.0271909	0.0114834	0.00753253
333.4	0.275317	0.220638	0.129694	0.0724629	0.0275369	0.0108563	0.00762867
333.6	0.274705	0.219743	0.129952	0.0722529	0.0272979	0.0103726	0.00684159
333.8	0.274002	0.218336	0.129553	0.0715925	0.0263946	0.00904746	0.00526959
334	0.274514	0.218654	0.130338	0.0717815	0.0263605	0.00949233	0.00521581
334.2	0.273869	0.218633	0.129608	0.0710016	0.0255877	0.0100463	0.00410566
334.4	0.274183	0.218681	0.12951	0.0714452	0.0256391	0.0100729	0.00336133
334.6	0.274029	0.218252	0.129555	0.0714054	0.0254985	0.0105227	0.0032284
334.8	0.274806	0.218874	0.129552	0.0719638	0.025708	0.0104865	0.00340684
335	0.27492	0.21908	0.129451	0.072092	0.0256588	0.010538	0.00367266
335.2	0.275104	0.219081	0.129181	0.0719662	0.0257565	0.0113412	0.00379687
335.4	0.27513	0.21889	0.128841	0.0714498	0.0252029	0.0121415	0.00371552
335.6	0.274666	0.218794	0.127616	0.0704776	0.0242442	0.012067	0.00333952
335.8	0.274826	0.219295	0.127592	0.0703304	0.02483	0.0121927	0.00372271
336	0.275027	0.220621	0.128431	0.0707973	0.0256682	0.0125551	0.00510652
336.2	0.275627	0.221033	0.129022	0.0710099	0.0265476	0.0126393	0.00592305
336.4	0.275985	0.221538	0.129466	0.0712728	0.0270423	0.0129602	0.00660123
336.6	0.27562	0.221499	0.130134	0.0713147	0.027245	0.0134674	0.00701123
336.8	0.275652	0.22186	0.130136	0.0715037	0.0266253	0.013527	0.00717297
337	0.275632	0.22208	0.130316	0.0714164	0.0270786	0.0126994	0.00787745
337.2	0.276149	0.222708	0.130872	0.07145	0.0269254	0.0126646	0.00935776
337.4	0.275929	0.222593	0.131327	0.0716168	0.0270177	0.0119317	0.00931631
337.6	0.275824	0.221987	0.131318	0.0709522	0.0262473	0.011605	0.00964882
337.8	0.275472	0.221462	0.131439	0.0708508	0.0257418	0.0108962	0.00987389
338	0.275389	0.220983	0.131067	0.0703368	0.0247584	0.0108012	0.0093314
338.2	0.27459	0.220167	0.129969	0.0690342	0.0240656	0.010363	0.00920952
338.4	0.275051	0.219431	0.130114	0.0693701	0.0238411	0.0106541	0.00891886
338.6	0.275552	0.218762	0.130464	0.0693962	0.0238643	0.0104418	0.00925253
338.8	0.275321	0.218548	0.129993	0.0699395	0.0238496	0.0101298	0.00895645
339	0.275175	0.217721	0.130106	0.0705602	0.0232453	0.0103214	0.00872186
339.2	0.275326	0.217357	0.130525	0.0706229	0.0227032	0.0104989	0.00856499
339.4	0.275447	0.217211	0.130214	0.070363	0.0220748	0.010036	0.00740818
339.6	0.275742	0.217376	0.129993	0.0703024	0.0222733	0.00994303	0.00711826
339.8	0.275989	0.217861	0.1303	0.070511	0.0226956	0.00971419	0.00697397
340	0.276516	0.218974	0.131352	0.0707097	0.0229621	0.0098431	0.00698807
340.2	0.277429	0.219397	0.132011	0.0710997	0.024124	0.0103617	0.00715709
340.4	0.278036	0.21999	0.13269	0.0718549	0.0244933	0.011214	0.0076792
340.6	0.278107	0.220487	0.133117	0.072233	0.0249582	0.0113111	0.00749895
340.8	0.27839	0.221755	0.13331	0.072827	0.0252669	0.0110946	0.00749728
341	0.278198	0.222544	0.133602	0.0725511	0.0254167	0.0106655	0.008358
341.2	0.277752	0.222744	0.133533	0.0725879	0.0251945	0.0111791	0.00866575
341.4	0.277814	0.223295	0.133648	0.0730064	0.0259088	0.0113187	0.00862539
341.6	0.277383	0.223746	0.133739	0.0722792	0.0264634	0.0115882	0.00921605
341.8	0.27707	0.224074	0.133981	0.0719976	0.0272327	0.0118651	0.00941782
342	0.27622	0.223398	0.132631	0.0710961	0.0265184	0.0120161	0.0085956
342.2	0.275904	0.223707	0.131905	0.0715795	0.0272616	0.0120678	0.0094136
342.4	0.275708	0.22274	0.131339	0.071315	0.0272851	0.0117534	0.00892659
342.6	0.27561	0.222093	0.131134	0.0722692	0.0278227	0.0120345	0.00971271
342.8	0.274576	0.221191	0.130622	0.0721863	0.0276033	0.0116741	0.00907605
343	0.275614	0.221386	0.131041	0.0730938	0.0273905	0.0122131	0.00957467
343.2	0.276308	0.221169	0.130645	0.0731578	0.0275412	0.0119234	0.00939619
343.4	0.276488	0.220716	0.129893	0.0729124	0.0270846	0.0119346	0.00915542
343.6	0.276393	0.219757	0.129435	0.0724001	0.0271005	0.0116284	0.00865999
343.8	0.276864	0.220086	0.129757	0.0723485	0.027031	0.0124786	0.00882021
344	0.277638	0.220599	0.130438	0.0728726	0.02727	0.0125116	0.00872819
344.2	0.278522	0.220817	0.130867	0.073081	0.0277673	0.0127654	0.00964051
344.4	0.278917	0.221791	0.131739	0.0737494	0.0277992	0.0131045	0.0101755
344.6	0.279417	0.222772	0.132786	0.0740711	0.0277172	0.0129261	0.00989969
344.8	0.278769	0.223527	0.133235	0.0738553	0.0273871	0.0125671	0.0102746
345	0.279236	0.224011	0.134202	0.0737944	0.0275058	0.0127214	0.0108873
345.2	0.278941	0.223824	0.134626	0.0729228	0.0274913	0.0124943	0.0109864
345.4	0.27956	0.225078	0.135632	0.0730565	0.0287659	0.0129613	0.0113574
345.6	0.278822	0.225053	0.135471	0.0718064	0.0283675	0.0121674	0.0112091
345.8	0.279057	0.224961	0.135124	0.0717451	0.0286758	0.0120543	0.0107921
346	0.277917	0.22456	0.133948	0.0713476	0.027798	0.0118777	0.00949522
346.2	0.278494	0.225011	0.133658	0.0716779	0.0283162	0.01124	0.00982671
346.4	0.277998	0.223892	0.133014	0.0709766	0.0280149	0.0109047	0.00906322
346.6	0.27821	0.223894	0.132986	0.0716586	0.0282214	0.0110171	0.00979536
346.8	0.27812	0.223942	0.133204	0.0715356	0.0280824	0.0105958	0.00934283
347	0.278977	0.224456	0.133065	0.0725134	0.0278761	0.0106304	0.00923583
347.2	0.278954	0.224164	0.133109	0.0719319	0.0277442	0.0104446	0.00849174
347.4	0.278886	0.223966	0.133167	0.0718997	0.0274753	0.0106387	0.00807889
347.6	0.278642	0.224504	0.133178	0.0722593	0.0278594	0.0115312	0.00730584
347.8	0.279056	0.22556	0.133843	0.0728675	0.0276881	0.0129517	0.00730766
348	0.27931	0.226387	0.134553	0.0739024	0.0280227	0.0133494	0.007148
348.2	0.279734	0.227081	0.134541	0.0745729	0.0284906	0.0143137	0.00823176
348.4	0.280063	0.228001	0.135553	0.0754908	0.0292883	0.0161813	0.00859996
348.6	0.279687	0.227758	0.135877	0.0754299	0.0289491	0.015626	0.0085946
348.8	0.27818	0.226888	0.13548	0.0745646	0.0290016	0.0145959	0.00879088
349	0.278976	0.226902	0.136141	0.0746764	0.0293491	0.0146478	0.00955638
349.2	0.278386	0.226397	0.135924	0.0735703	0.0287171	0.0143387	0.0101416
349.4	0.27898	0.226355	0.136219	0.0736726	0.0288294	0.0147312	0.0104338
349.6	0.278716	0.225307	0.134825	0.0728514	0.0274249	0.0134841	0.00934557
349.8	0.278629	0.224721	0.134659	0.0727558	0.0275116	0.0127678	0.00865749
350	0.278411	0.224236	0.133952	0.0720404	0.0268046	0.0121014	0.00833403
350.2	0.278212	0.224147	0.133202	0.0714532	0.0268601	0.0116156	0.00839348
350.4	0.27743	0.223087	0.132549	0.0704049	0.0265312	0.0112599	0.00848907
350.6	0.277647	0.223002	0.132208	0.0700989	0.0262992	0.0103438	0.00809145
350.8	0.277549	0.223109	0.132386	0.0697314	0.0265877	0.0103649	0.00723985
351	0.277397	0.223023	0.132231	0.0694683	0.0265436	0.00970096	0.00629053
351.2	0.277288	0.222844	0.132228	0.0687891	0.0263862	0.0103117	0.00572287
351.4	0.276908	0.22261	0.131752	0.0689601	0.0268834	0.0110008	0.00518906
351.6	0.276843	0.223688	0.132212	0.0694342	0.0271787	0.0122896	0.00532704
351.8	0.276997	0.224118	0.133275	0.0701458	0.0274941	0.0128479	0.00537059
352	0.277723	0.225311	0.134277	0.0715613	0.0282305	0.0138467	0.00603127
352.2	0.27742	0.225186	0.13329	0.0724073	0.0280803	0.0130595	0.00622933
352.4	0.2774	0.225292	0.133618	0.072575	0.028319	0.0133663	0.0059762
352.6	0.276948	0.225104	0.133545	0.0731865	0.0281007	0.0118718	0.00623779
352.8	0.277282	0.225713	0.133973	0.0732992	0.0279863	0.0115643	0.00664268
353	0.278304	0.226417	0.134541	0.0743964	0.0280335	0.0121817	0.00797779
353.2	0.278075	0.226123	0.134681	0.0744406	0.0270797	0.0122251	0.00766529
353.4	0.278758	0.226311	0.134883	0.0751914	0.0266927	0.012619	0.00770128
353.6	0.278712	0.226009	0.134252	0.0755437	0.0260266	0.012133	0.00726784
353.8	0.278703	0.226395	0.134427	0.0761726	0.0261637	0.0120216	0.00803536
354	0.27856	0.226545	0.134232	0.076207	0.0264634	0.0122873	0.00856866
354.2	0.277884	0.226762	0.133708	0.0756194	0.0267202	0.0122025	0.00817101
354.4	0.277598	0.226203	0.133349	0.0751398	0.0261058	0.0120745	0.00793917
354.6	0.277872	0.226086	0.133168	0.074907	0.02607	0.0119089	0.00738404
354.8	0.277431	0.226338	0.133154	0.0741209	0.0260465	0.0114053	0.00700921
355	0.276809	0.225537	0.1332	0.0737141	0.0255922	0.011172	0.00661462
355.2	0.276248	0.224621	0.132602	0.072027	0.0249227	0.0111101	0.00574335
355.4	0.275926	0.224368	0.13279	0.0717647	0.0250783	0.0107896	0.00538599
355.6	0.27532	0.224722	0.133338	0.0716847	0.0250173	0.0102686	0.00545808
355.8	0.2751	0.223757	0.134015	0.0711988	0.0244925	0.00924707	0.00464834
356	0.275413	0.222706	0.133949	0.0707285	0.0242184	0.0079252	0.00354517
356.2	0.275429	0.221907	0.133623	0.0700682	0.0240977	0.00720491	0.00307993
356.4	0.275809	0.221881	0.133905	0.069897	0.0243465	0.00760077	0.0028574
356.6	0.275706	0.222101	0.134428	0.0696915	0.0240997	0.0076322	0.00320163
356.8	0.27588	0.222163	0.134788	0.0690853	0.0241483	0.00784345	0.00324823
357	0.276084	0.222351	0.135425	0.0698435	0.0249529	0.00862199	0.00425403
357.2	0.276639	0.223575	0.136303	0.0707027	0.0247271	0.00940274	0.00449671
357.4	0.277153	0.224604	0.136222	0.0715008	0.0251807	0.00996361	0.00550432
357.6	0.277068	0.224783	0.135829	0.0716295	0.0250328	0.00955186	0.0055329
357.8	0.27698	0.22557	0.136029	0.0721286	0.0256686	0.00950374	0.00647117
358	0.276797	0.226844	0.13648	0.0725032	0.0263049	0.00990977	0.00680364
358.2	0.276487	0.226973	0.136184	0.0726666	0.026537	0.00971347	0.00704742
358.4	0.277063	0.227422	0.136572	0.073443	0.0271468	0.0103602	0.00754262
358.6	0.277394	0.227687	0.137074	0.0736246	0.0271602	0.0100406	0.00770925
358.8	0.276743	0.228169	0.136599	0.0733104	0.0270254	0.00922593	0.00692906
359	0.27656	0.228173	0.136296	0.0732143	0.0271251	0.00991616	0.00718366
359.2	0.276371	0.227988	0.1365	0.0726372	0.0273659	0.00993768	0.00659883
359.4	0.276466	0.2279	0.136831	0.0725703	0.0274836	0.0102174	0.00653387
359.6	0.276154	0.227355	0.136513	0.0713948	0.0273497	0.0097245	0.00561571
359.8	0.276408	0.22628	0.136164	0.0706602	0.0268929	0.00889188	0.00416923
360	0.277068	0.226137	0.136349	0.071036	0.0273091	0.0096025	0.00414009
360.2	0.277781	0.22609	0.1362	0.0715252	0.0272317	0.0106141	0.00473936
360.4	0.278403	0.226366	0.13553	0.0723279	0.0276803	0.0115647	0.00485554
360.6	0.278077	0.226082	0.135607	0.0725857	0.0281696	0.0119138	0.00469443
360.8	0.278504	0.225796	0.135868	0.0729472	0.0284993	0.0117827	0.00544137
361	0.279661	0.226545	0.135945	0.0732982	0.0282808	0.0127069	0.00608854
361.2	0.279834	0.226971	0.135507	0.0735173	0.0272179	0.0124078	0.00631782
361.4	0.279094	0.226037	0.134324	0.0730638	0.0266587	0.0117095	0.00556859
361.6	0.278163	0.225206	0.134272	0.0726653	0.0259197	0.0122118	0.00489207
361.8	0.277982	0.225558	0.134128	0.0734543	0.0260523	0.0128641	0.00553313
362	0.277428	0.225684	0.134145	0.0735881	0.0260424	0.0125168	0.00539289
362.2	0.27732	0.225093	0.134314	0.0735828	0.0263295	0.0125716	0.00596752
362.4	0.277205	0.224606	0.134806	0.0732788	0.0260665	0.0125047	0.00568074
362.6	0.277065	0.225277	0.135322	0.0728686	0.0257501	0.0123884	0.00553549
362.8	0.276425	0.226183	0.134959	0.0718639	0.0259906	0.0126684	0.00585169
363	0.276522	0.227025	0.136546	0.0716129	0.0265092	0.0137387	0.00684131
363.2	0.276408	0.227444	0.137846	0.0719637	0.0266345	0.0137184	0.00724122
363.4	0.276511	0.228043	0.138212	0.0716597	0.0266409	0.0138638	0.00739352
363.6	0.275808	0.229	0.138239	0.0717074	0.027029	0.0135375	0.00724122
363.8	0.275181	0.228925	0.137796	0.0729227	0.0272365	0.0132292	0.00751867
364	0.275623	0.229233	0.138114	0.0740559	0.0275067	0.0135992	0.00855204
364.2	0.275887	0.229383	0.13817	0.0747552	0.0280629	0.0134429	0.00915081
364.4	0.276133	0.22951	0.138041	0.0757604	0.028477	0.0133398	0.00943807
364.6	0.275618	0.228991	0.138101	0.0760281	0.0280336	0.0129256	0.00926628
364.8	0.276906	0.22973	0.138821	0.0764145	0.0282353	0.0131504	0.0101881
365	0.277364	0.229667	0.138914	0.0765746	0.0275346	0.0130147	0.00948356
365.2	0.276625	0.228999	0.138752	0.0768126	0.026979	0.0120914	0.00922199
365.4	0.276114	0.228521	0.137769	0.076808	0.0268139	0.011936	0.00788732
365.6	0.275459	0.228444	0.137469	0.0766022	0.0262287	0.0115933	0.00725065
365.8	0.275579	0.22844	0.136341	0.07676	0.0258994	0.0111028	0.00650047
366	0.275199	0.227852	0.13692	0.0765103	0.0252653	0.0100013	0.0056202
366.2	0.274979	0.227199	0.136573	0.0758262	0.0244118	0.0097467	0.0048239
366.4	0.274726	0.227505	0.136456	0.0749446	0.0241537	0.00920071	0.00403936
366.6	0.275487	0.227998	0.135831	0.0744983	0.0236057	0.00869044	0.00379183
366.8	0.276407	0.22831	0.135419	0.0738002	0.0239471	0.00886795	0.00491923
367	0.277526	0.228457	0.136585	0.0743358	0.0244433	0.00939514	0.00560784
367.2	0.278189	0.228831	0.136664	0.0744197	0.024292	0.00948748	0.00597859
367.4	0.278302	0.228978	0.136764	0.074364	0.0247115	0.010408	0.005968
367.6	0.277359	0.228933	0.136369	0.0740404	0.0247621	0.00967257	0.0056235
367.8	0.277632	0.228452	0.136325	0.0745183	0.0247702	0.00944023	0.00607709
368	0.277902	0.227961	0.136282	0.073892	0.0250732	0.00933643	0.00623387
368.2	0.27821	0.22846	0.137317	0.0745711	0.0258498	0.0105613	0.00692861
368.4	0.27857	0.228059	0.137832	0.0755097	0.0264886	0.0111094	0.00744264
368.6	0.279197	0.228853	0.139134	0.0759219	0.0274471	0.0124129	0.00804649
368.8	0.279695	0.229726	0.140923	0.0768413	0.0292502	0.0128862	0.00854346
369	0.279349	0.229346	0.141784	0.0774398	0.0298205	0.0132034	0.00882672
369.2	0.279312	0.229746	0.142444	0.0780201	0.0305533	0.0133626	0.00931577
369.4	0.280021	0.231247	0.143368	0.0792126	0.0311292	0.0144934	0.0100279
369.6	0.279391	0.231388	0.144176	0.0795961	0.0313634	0.0144803	0.010196
369.8	0.279446	0.231506	0.144255	0.0804867	0.0317635	0.0149404	0.00979614
370	0.279018	0.23195	0.145184	0.0807203	0.0318676	0.0144071	0.00940599
370.2	0.278651	0.232921	0.144367	0.0808447	0.0311524	0.0142417	0.0091872
370.4	0.279106	0.234006	0.144697	0.0810828	0.0317814	0.0141688	0.0095697
370.6	0.279371	0.233852	0.144235	0.080656	0.0311697	0.0143912	0.0098422
370.8	0.279818	0.23477	0.144498	0.0806331	0.0317222	0.0150485	0.0110016
371	0.280115	0.233989	0.14456	0.0800422	0.0313702	0.014647	0.0105131
371.2	0.28009	0.234068	0.144248	0.0794068	0.0310893	0.0144068	0.0103796
371.4	0.279254	0.23325	0.143889	0.0784114	0.0310328	0.0137529	0.00961319
371.6	0.278358	0.232442	0.143152	0.0774575	0.0304809	0.0123981	0.00919104
371.8	0.277949	0.2315	0.142031	0.0767037	0.0291187	0.0120394	0.00834389
372	0.277441	0.230526	0.140986	0.0761797	0.0283905	0.0117871	0.00732861
372.2	0.277285	0.230759	0.141151	0.0760322	0.0280514	0.0116046	0.00687966
372.4	0.276689	0.230262	0.140821	0.0756456	0.0281358	0.0108319	0.00664397
372.6	0.27619	0.229525	0.140341	0.0745733	0.0271368	0.0112249	0.00634001
372.8	0.276108	0.229226	0.140597	0.0751529	0.0278624	0.0115467	0.00687288
373	0.276487	0.228557	0.141033	0.0756083	0.0272698	0.0125701	0.00796034
373.2	0.277028	0.228595	0.14139	0.0757786	0.0271598	0.012452	0.00786977
373.4	0.277047	0.228638	0.141562	0.076315	0.0269645	0.0130474	0.00843268
373.6	0.276931	0.228405	0.141667	0.0760741	0.0272384	0.0129284	0.00833816
373.8	0.277211	0.228809	0.14155	0.0763523	0.0269611	0.0122214	0.00799756
374	0.276923	0.229427	0.14171	0.0761129	0.0266956	0.0118598	0.00742519
374.2	0.277194	0.230582	0.141849	0.076869	0.0267213	0.0122966	0.00725466
374.4	0.277706	0.231187	0.142563	0.0768674	0.0277766	0.0125519	0.00729686
374.6	0.277993	0.231064	0.142331	0.0769124	0.0278513	0.0126295	0.00757524
374.8	0.278908	0.2316	0.142438	0.0770379	0.0286855	0.012725	0.00810054
375	0.279324	0.230868	0.142229	0.0765692	0.0288267	0.0120941	0.00783321
375.2	0.279318	0.231116	0.142015	0.0764877	0.0290621	0.011725	0.00780837
375.4	0.279102	0.231009	0.142073	0.0765358	0.0295074	0.0114771	0.00788183
375.6	0.278922	0.230549	0.140645	0.0759821	0.0286258	0.0110577	0.00748797
375.8	0.27839	0.230861	0.139291	0.0755937	0.0275822	0.0103351	0.00653784
376	0.278342	0.231131	0.139685	0.0754797	0.0282022	0.0102661	0.00644519
376.2	0.277667	0.231573	0.139422	0.0753007	0.0281259	0.00931867	0.00674925
376.4	0.277502	0.231932	0.139425	0.0752552	0.0283021	0.0103399	0.00709365
376.6	0.277632	0.232104	0.139377	0.0753288	0.0282366	0.0111266	0.00798314
376.8	0.277616	0.23265	0.139976	0.0760475	0.0291248	0.0108632	0.00879039
377	0.278106	0.232751	0.140887	0.076376	0.0292216	0.0110031	0.00870103
377.2	0.278139	0.233125	0.141443	0.076017	0.0294859	0.0097307	0.00813616
377.4	0.277633	0.232592	0.142	0.0758342	0.0290418	0.009488	0.00784607
377.6	0.278173	0.233155	0.142699	0.0756626	0.0292378	0.00936545	0.00818883
377.8	0.278046	0.232866	0.142551	0.0757727	0.0292531	0.00868311	0.00808455
378	0.278796	0.233529	0.143194	0.0760658	0.0297017	0.00903842	0.00800932
378.2	0.279018	0.234362	0.14367	0.0762983	0.0303198	0.00924692	0.00764252
378.4	0.279919	0.234363	0.143981	0.0760794	0.0302965	0.00927641	0.00792818
378.6	0.280273	0.233461	0.144213	0.0760892	0.0301313	0.0100893	0.00832425
378.8	0.27996	0.233187	0.143816	0.0750482	0.0298996	0.0105948	0.00769838
379	0.278838	0.231682	0.143267	0.0747263	0.0288969	0.0106447	0.00723801
379.2	0.278958	0.231473	0.142996	0.0746326	0.0284503	0.0108232	0.00701607
379.4	0.27856	0.231106	0.142555	0.0746166	0.0282377	0.0108493	0.00684424
379.6	0.277876	0.229752	0.140856	0.0735744	0.0274648	0.0104903	0.00585686
379.8	0.277856	0.230245	0.141394	0.0739588	0.0280484	0.0111514	0.00637693
380	0.277322	0.230034	0.141889	0.0738307	0.0283842	0.0115759	0.0062239
380.2	0.277324	0.23056	0.142143	0.0746507	0.0283188	0.0121026	0.00653952
380.4	0.277464	0.230993	0.142449	0.0747869	0.028188	0.0132198	0.00602836
380.6	0.277887	0.231496	0.142931	0.0756216	0.0290365	0.0127772	0.005889
380.8	0.277754	0.231062	0.142898	0.0756964	0.0291713	0.0127009	0.00519239
381	0.27821	0.2317	0.143637	0.0765767	0.0295425	0.0127632	0.00475924
381.2	0.27813	0.231529	0.142945	0.076412	0.0288805	0.0119066	0.00382973
381.4	0.278217	0.231329	0.142812	0.0768413	0.0287658	0.0120684	0.00343767
381.6	0.278588	0.231429	0.142549	0.0768676	0.0284952	0.0113927	0.00366772
381.8	0.278212	0.230937	0.141777	0.076536	0.028192	0.0103518	0.00281426
382	0.277817	0.230752	0.141904	0.0764888	0.0278266	0.00990678	0.00220575
382.2	0.277401	0.230886	0.14194	0.0756759	0.027604	0.00924666	0.00195427
382.4	0.277089	0.230222	0.141326	0.0749384	0.0266897	0.00899096	0.00218339
382.6	0.276281	0.230038	0.141271	0.0751572	0.026537	0.00965037	0.0024592
382.8	0.275128	0.229588	0.140384	0.0740426	0.025756	0.00908803	0.00186509
383	0.274185	0.229253	0.140173	0.0740789	0.0253446	0.00895906	0.00239129
383.2	0.274055	0.229961	0.140159	0.0741515	0.0256098	0.00857593	0.00235688
383.4	0.274099	0.230089	0.140366	0.0741972	0.0265086	0.00804704	0.00292833
383.6	0.274416	0.229916	0.140556	0.0739778	0.0266735	0.00814602	0.00383716
383.8	0.274924	0.230928	0.141566	0.0740258	0.0271329	0.0087676	0.00505198
384	0.27517	0.230935	0.141896	0.0741385	0.0271887	0.00834926	0.00527589
384.2	0.276057	0.231227	0.14246	0.0746994	0.0277823	0.00883923	0.00570123
384.4	0.276819	0.231669	0.142649	0.0750677	0.0281851	0.00861745	0.00541291
384.6	0.278147	0.232534	0.143022	0.075373	0.0290932	0.00824679	0.00589484
384.8	0.278517	0.232646	0.142703	0.0750859	0.0286942	0.00882761	0.00575326
385	0.278954	0.232887	0.142497	0.0752042	0.0284886	0.00851816	0.00512478
385.2	0.28002	0.233028	0.143138	0.0755186	0.0288505	0.0083344	0.00497894
385.4	0.280333	0.233035	0.143816	0.0754204	0.0289195	0.00852379	0.00520772
385.6	0.279632	0.232054	0.143022	0.0748939	0.028214	0.00740174	0.00484094
385.8	0.279282	0.232245	0.142997	0.074662	0.0284699	0.00806545	0.00432558
386	0.279055	0.232408	0.143913	0.0754773	0.0287701	0.00961034	0.00538772
386.2	0.27909	0.23291	0.144194	0.0759822	0.0287752	0.00975013	0.00554454
386.4	0.27827	0.233014	0.143744	0.076899	0.0283801	0.0103758	0.00526678
386.6	0.278252	0.233818	0.144676	0.0784117	0.0294411	0.0114544	0.00551413
386.8	0.278361	0.233843	0.144678	0.0787147	0.0296932	0.0120351	0.00565313
387	0.278107	0.233814	0.145153	0.0795792	0.0304171	0.0121861	0.00613936
387.2	0.278589	0.234051	0.145701	0.0802407	0.0305071	0.012107	0.00633986
387.4	0.279378	0.23427	0.146049	0.0805598	0.0301699	0.0123378	0.00664493
387.6	0.279441	0.233415	0.146213	0.0804932	0.029513	0.0122086	0.00691251
387.8	0.279419	0.233212	0.145846	0.0800955	0.029551	0.0122419	0.00711717
388	0.2795	0.232936	0.145575	0.0800993	0.0293309	0.0114088	0.00683772
388.2	0.279727	0.232999	0.145586	0.0795423	0.0294471	0.0117973	0.00640627
388.4	0.280076	0.233587	0.145281	0.0792617	0.0285957	0.0116392	0.00624472
388.6	0.280142	0.23337	0.145068	0.0780003	0.0274893	0.0115368	0.00565334
388.8	0.27938	0.232725	0.144538	0.0767524	0.0265712	0.0108938	0.00482108
389	0.279069	0.232262	0.144751	0.0761763	0.0265088	0.0103236	0.00422552
389.2	0.278964	0.231859	0.144804	0.0752109	0.0260643	0.00989821	0.00389284
389.4	0.278055	0.231492	0.143644	0.0737186	0.0249575	0.00993389	0.00337173
389.6	0.278068	0.231822	0.143554	0.0735751	0.0249576	0.0101588	0.0035754
389.8	0.27826	0.232448	0.144234	0.0739301	0.0253165	0.0117486	0.00396397
390	0.27747	0.232303	0.143859	0.0744607	0.0247949	0.0116758	0.00405292
390.2	0.277545	0.232477	0.143788	0.0752374	0.0247165	0.0112961	0.003212
390.4	0.277427	0.231865	0.143504	0.0752014	0.0245932	0.0111477	0.00279216
390.6	0.278387	0.23187	0.144177	0.0757405	0.0255706	0.0118243	0.00311296
390.8	0.278544	0.231354	0.143954	0.0757955	0.0253002	0.0117501	0.0031153
391	0.27773	0.230452	0.14377	0.0753318	0.0252065	0.0110064	0.00315215
391.2	0.27819	0.23065	0.143872	0.0760323	0.0254117	0.0115419	0.00426772
391.4	0.277644	0.230585	0.144005	0.0759615	0.0258642	0.011895	0.00432121
391.6	0.277484	0.229813	0.14387	0.0760687	0.0265713	0.0115898	0.00474541
391.8	0.277423	0.230141	0.143017	0.0754244	0.0263327	0.0117243	0.00435358
392	0.277029	0.2301	0.143013	0.0755498	0.0262206	0.0113699	0.00380647
392.2	0.277692	0.230413	0.144061	0.0755226	0.0266005	0.0122683	0.00402468
392.4	0.277563	0.231375	0.144311	0.0762856	0.0266529	0.0123994	0.00415525
392.6	0.277327	0.231892	0.144672	0.0759034	0.027005	0.0121225	0.00393966
392.8	0.276995	0.232406	0.144514	0.075944	0.0270871	0.0116552	0.00387624
393	0.276872	0.23292	0.144374	0.0757674	0.0267534	0.0117709	0.00322471
393.2	0.276957	0.233546	0.143514	0.0761068	0.0264907	0.0116573	0.00346896
393.4	0.276978	0.234592	0.14342	0.0768151	0.0264807	0.0115623	0.00379696
393.6	0.278101	0.236157	0.144398	0.0778737	0.0271892	0.0124353	0.00473028
393.8	0.27809	0.236187	0.144094	0.0782213	0.0271936	0.0125369	0.00463766
394	0.278412	0.236634	0.143742	0.078954	0.0269825	0.0118179	0.00501381
394.2	0.279312	0.237126	0.144301	0.0794066	0.0275495	0.0119146	0.00550261
394.4	0.279232	0.236564	0.143982	0.0786361	0.0271727	0.010856	0.00516436
394.6	0.279446	0.236531	0.143564	0.0784483	0.0271294	0.0104745	0.0047779
394.8	0.278867	0.236253	0.142901	0.078369	0.0268323	0.00982189	0.00491972
395	0.278034	0.235599	0.142461	0.0776012	0.0272511	0.00956586	0.00489299
395.2	0.277698	0.235054	0.14227	0.0772776	0.0273115	0.00953512	0.00506773
395.4	0.277768	0.234312	0.142041	0.0766438	0.0273597	0.00904431	0.0044674
395.6	0.277036	0.23307	0.141113	0.0758827	0.0269172	0.00782348	0.00372154
395.8	0.277359	0.232402	0.141014	0.0752291	0.0262325	0.00764719	0.00352023
396	0.277292	0.231693	0.141884	0.0757036	0.0262308	0.00732674	0.00371141
396.2	0.276873	0.231267	0.142767	0.0754311	0.0262181	0.00714467	0.00362553
396.4	0.27552	0.231418	0.142368	0.0756237	0.0258845	0.00688901	0.00395842
396.6	0.275561	0.231453	0.142721	0.0753986	0.0257678	0.00725018	0.00431258
396.8	0.2761	0.23209	0.143056	0.0758806	0.0260771	0.00798896	0.00498919
397	0.276155	0.232659	0.143141	0.07621	0.0267005	0.00815672	0.00547761
397.2	0.277039	0.23301	0.143473	0.0771426	0.0280854	0.00852022	0.00595888
397.4	0.277574	0.233652	0.14415	0.0773608	0.0281712	0.00877497	0.00592877
397.6	0.278816	0.234866	0.145268	0.0780315	0.0292103	0.0103327	0.00720882
397.8	0.278884	0.235182	0.145126	0.0781128	0.0295125	0.00991062	0.00771915
398	0.279541	0.236263	0.145662	0.0791849	0.0301978	0.00976932	0.00882721
398.2	0.27939	0.236338	0.145734	0.078659	0.0303285	0.00953683	0.00859904
398.4	0.279413	0.236637	0.145577	0.0783539	0.03035	0.00907173	0.00782508
398.6	0.279526	0.236526	0.144972	0.0779048	0.0300024	0.00871191	0.00774246
398.8	0.279152	0.236496	0.14471	0.0775092	0.0296165	0.00802846	0.00679448
399	0.278566	0.236174	0.144786	0.076453	0.0291312	0.00738462	0.00554872
399.2	0.278967	0.235861	0.144578	0.0755598	0.0286015	0.00720579	0.00549505
399.4	0.279005	0.235679	0.144583	0.0751196	0.0282592	0.00690928	0.00575327
399.6	0.278318	0.234213	0.144201	0.0739309	0.0273822	0.00552775	0.00451585
[truncated: 7,001 more rows]

## Sheet: Figure 7b
	1-0 hr	15ul
	ID	0	1	2	3
	1	1.319	1.307	1.297	1.289		-0.009	0.009	40.0322
	2	1.219	1.21	1.208	1.201		-0.0045	0.0045	20.0161
	3	1.324	1.314	1.309	1.306		-0.004	0.004	17.7921
	4	1.642	1.638	1.635	1.629		-0.0045	0.0045	20.0161
	5	1.533	1.516	1.511	1.501		-0.0075	0.0075	33.3601
	6	1.882	1.866	1.855	1.851		-0.0075	0.0075	33.3601
	7	1.234	1.217	1.206	1.194		-0.0115	0.0115	51.1522
	8	1.358	1.351	1.339	1.333		-0.009	0.009	40.0322
	9	1.99	1.92	1.908	1.897		-0.0115	0.0115	51.1522
									34.1015
	1-24 hr	15ul							4.27475
	ID	0	1	2	3
	1	1.212	1.202	1.194	1.186		-0.008	0.008	35.5841
	2	1.13	1.125	1.118	1.114		-0.0055	0.0055	24.4641
	3	1.146	1.139	1.135	1.132		-0.0035	0.0035	15.5681
	4	1.197	1.19	1.185	1.18		-0.005	0.005	22.2401
	5	1.107	1.098	1.092	1.086		-0.006	0.006	26.6881
	6	1.18	1.171	1.164	1.158		-0.0065	0.0065	28.9121
	7	1.327	1.315	1.309	1.299		-0.008	0.008	35.5841
	8	1.154	1.144	1.138	1.133		-0.0055	0.0055	24.4641
	9	1.207	1.197	1.191	1.186		-0.0055	0.0055	24.4641
									26.441		ALT(IU/L)	Time(hr)	0	24	48
	1-48 hr	15ul							2.11133		G1 PBS + Veh	mean	34.1015	27.4294	33.113
	ID	0	1	2	3							se	4.27475	2.09682	3.71491
	1	1.215	1.191	1.176	1.166		-0.0125	0.0125	55.6002
	2	1.068	1.054	1.048	1.035		-0.0095	0.0095	42.2562		G2 APAP + Veh	mean	33.6072	3482.43	191.018
	3	1.162	1.15	1.143	1.136		-0.007	0.007	31.1361			se	4.08483	489.328	12.3408
	4	1.167	1.152	1.141	1.138		-0.007	0.007	31.1361
	5	1.116	1.102	1.098	1.093		-0.0045	0.0045	20.0161		G3 PBS + Low	mean	26.4101	28.0781	24.4641
	6	1.167	1.154	1.147	1.141		-0.0065	0.0065	28.9121			se	4.9808	4.62209	2.14311
	7	1.137	1.125	1.118	1.115		-0.005	0.005	22.2401
	8	1.497	1.47	1.463	1.458		-0.006	0.006	26.6881		G4 PBS + High	mean	28.6341	23.9081	30.5801
	9	1.16	1.141	1.127	1.123		-0.009	0.009	40.0322			se	4.63163	1.00784	4.67552
									33.113
									3.71491
											G5 APAP + Low-pre	mean	32.3717	2856	171.99
	2-0 hr	15ul										se	3.45957	490.566	22.5408
	ID	0	1	2	3
	1	1.861	1.82	1.805	1.799		-0.0105	0.0105	46.7042		G6 APAP + H-pre	mean	30.6419	292.828	49.2459
	2	1.397	1.391	1.387	1.383		-0.004	0.004	17.7921			se	2.61519	172.229	18.5974
	3	1.436	1.426	1.42	1.413		-0.0065	0.0065	28.9121
	4	1.464	1.57	1.563	1.557		-0.0065	0.0065	28.9121		G7 APAP + Low-post	mean	30.889	1341.82	134.182
	5	1.924	1.957	1.942	1.932		-0.0125	0.0125	55.6002			se	6.78884	286.774	24.4304
	6	1.281	1.267	1.261	1.255		-0.006	0.006	26.6881
	7	1.218	1.203	1.196	1.188		-0.0075	0.0075	33.3601		G8 APAP + High-post	mean	29.1592	1771.79	227.59
	8	1.233	1.217	1.207	1.198		-0.0095	0.0095	42.2562			se	4.54646	265.149	52.955
	9	1.779	1.762	1.758	1.752		-0.005	0.005	22.2401
									33.6072
	24hr	2ul							4.08483
	ID	0	1	2	3
	1	1.059	0.934	0.813	0.692		-0.121	0.121	4036.58
	2	1.108	1.036	0.97	0.899		-0.0685	0.0685	2285.17
	3	1.101	1.021	0.949	0.879		-0.071	0.071	2368.57
	4	1.062	0.93	0.809	0.689		-0.1205	0.1205	4019.9
	5	1.093	0.992	0.897	0.801		-0.0955	0.0955	3185.89
	6	1.069	0.973	0.882	0.79		-0.0915	0.0915	3052.45
	7	1.097	1.021	0.955	0.887		-0.067	0.067	2235.13
	8	1.072	0.969	0.874	0.777		-0.096	0.096	3202.57
	9	1.034	0.791	0.562	0.374		-0.2085	0.2085	6955.59
									3482.43
	48hr	15ul							489.328
	ID	0	1	2	3
	1	1.055	1.005	0.952	0.912		-0.0465	0.0465	206.833
	2	1.206	1.173	1.14	1.11		-0.0315	0.0315	140.113
	3	1.163	1.123	1.073	1.037		-0.043	0.043	191.265
	4	1.268	1.207	1.151	1.095		-0.056	0.056	249.089
	5	1.142	1.093	1.04	0.998		-0.0475	0.0475	211.281
	6	1.176	1.127	1.084	1.041		-0.043	0.043	191.265
	7	1.079	1.032	0.983	0.942		-0.045	0.045	200.161
	8	1.142	1.106	1.072	1.049		-0.0285	0.0285	126.768
	9	1.159	1.103	1.065	1.012		-0.0455	0.0455	202.385
									191.018
									12.3408
	3-0 hr	15ul
	ID	0	1	2	3
	1	1.271	1.263	1.258	1.253		-0.005	0.005	22.2401
	2	2.044	2.024	2.028	2.019		-0.0025	0.0025	11.12
	3	2.11	2.129	2.121	2.111		-0.009	0.009	40.0322
	4	3.573	3.666	3.759	3.66		-0.003	0.003	13.3441
	5	2.312	2.325	2.311	2.308		-0.0085	0.0085	37.8081
	6	1.589	1.579	1.571	1.566		-0.0065	0.0065	28.9121
	7	3.023	3.147	3.134	3.126		-0.0105	0.0105	46.7042
	8	2.929	3.033	3.031	3.028		-0.0025	0.0025	11.12
									26.4101
									4.9808
	3-24 hr	15ul
	ID	0	1	2	3
	1	1.188	1.179	1.173	1.168		-0.0055	0.0055	24.4641
	2	1.136	1.129	1.123	1.12		-0.0045	0.0045	20.0161
	3	1.144	1.135	1.128	1.124		-0.0055	0.0055	24.4641
	4	1.21	1.201	1.197	1.19		-0.0055	0.0055	24.4641
	5	1.19	1.183	1.177	1.172		-0.0055	0.0055	24.4641
	6	1.165	1.154	1.147	1.141		-0.0065	0.0065	28.9121
	7	1.129	1.119	1.114	1.11		-0.0045	0.0045	20.0161
	8	1.123	1.118	1.112	1.107		-0.0055	0.0055	24.4641
									23.9081
									1.00784
	3-48 hr	15ul
	ID	0	1	2	3
	1	1.237	1.218	1.209	1.201		-0.0085	0.0085	37.8081
	2	1.105	1.1	1.095	1.091		-0.0045	0.0045	20.0161
	3	1.119	1.114	1.107	1.102		-0.006	0.006	26.6881
	4	1.22	1.203	1.189	1.177		-0.013	0.013	57.8242
	5	1.102	1.093	1.087	1.082		-0.0055	0.0055	24.4641
	6	1.123	1.12	1.108	1.104		-0.008	0.008	35.5841
	7	1.141	1.134	1.127	1.122		-0.006	0.006	26.6881
	8	1.109	1.097	1.092	1.09		-0.0035	0.0035	15.5681
									30.5801
									4.67552
	4-0 hr	15ul
	ID	0	1	2	3
	1	1.278	1.267	1.259	1.252		-0.0075	0.0075	33.3601
	2	1.203	1.194	1.188	1.183		-0.0055	0.0055	24.4641
	3	3.174	3.215	3.211	3.202		-0.0065	0.0065	28.9121
	4	1.534	1.519	1.517	1.512		-0.0035	0.0035	15.5681
	5	1.925	1.948	1.944	1.937		-0.0055	0.0055	24.4641
	6	2.295	2.353	2.342	2.327		-0.013	0.013	57.8242
	7	1.891	1.864	1.861	1.856		-0.004	0.004	17.7921
	8	2.69	2.685	2.685	2.673		-0.006	0.006	26.6881
									28.6341
									4.63163
	4-24 hr	15ul
	ID	0	1	2	3
	1	1.167	1.159	1.155	1.15		-0.0045	0.0045	20.0161
	2	1.148	1.138	1.132	1.127		-0.0055	0.0055	24.4641
	3	1.215	1.212	1.208	1.205		-0.0035	0.0035	15.5681
	4	1.187	1.181	1.175	1.171		-0.005	0.005	22.2401
	5	1.171	1.157	1.142	1.131		-0.013	0.013	57.8242
	6	1.178	1.169	1.164	1.158		-0.0055	0.0055	24.4641
	7	1.132	1.123	1.117	1.111		-0.006	0.006	26.6881
	8	1.135	1.127	1.12	1.112		-0.0075	0.0075	33.3601
									28.0781
									4.62209
	4-48 hr	15ul
	ID	0	1	2	3
	1	1.167	1.159	1.155	1.15		-0.0045	0.0045	20.0161
	2	1.148	1.138	1.132	1.127		-0.0055	0.0055	24.4641
	3	1.215	1.212	1.208	1.205		-0.0035	0.0035	15.5681
	4	1.187	1.181	1.175	1.171		-0.005	0.005	22.2401
	5	1.171	1.157	1.142	1.131		-0.013	0.013	57.8242
	6	1.178	1.169	1.164	1.158		-0.0055	0.0055	24.4641
	7	1.132	1.123	1.117	1.111		-0.006	0.006	26.6881
	8	1.135	1.127	1.12	1.112		-0.0075	0.0075	33.3601
									28.0781
									4.62209
	5-0 hr	15ul
	ID	0	1	2	3
	1	1.588	1.575	1.566	1.557		-0.009	0.009	40.0322
	2	1.176	1.171	1.165	1.16		-0.0055	0.0055	24.4641
	3	1.199	1.193	1.188	1.184		-0.0045	0.0045	20.0161
	4	2.352	2.283	2.265	2.261		-0.011	0.011	48.9282
	5	1.301	1.293	1.287	1.279		-0.007	0.007	31.1361
	6	3.772	3.771	3.764	3.76		-0.0055	0.0055	24.4641
	7	1.429	1.416	1.405	1.395		-0.0105	0.0105	46.7042
	8	1.396	1.379	1.375	1.367		-0.006	0.006	26.6881
	9	1.357	1.332	1.327	1.319		-0.0065	0.0065	28.9121
									32.3717
	5-24 hr	2ul							3.45957
	ID	0	1	2	3
	1	1.146	1.142	1.135	1.131		-0.0055	0.0055	183.481
	2	1.067	0.968	0.861	0.763		-0.1025	0.1025	3419.41
	3	1.066	0.961	0.848	0.75		-0.1055	0.1055	3519.49
	4	1.051	0.924	0.8	0.67		-0.127	0.127	4236.74
	5	1.052	0.95	0.839	0.731		-0.1095	0.1095	3652.93
	6	1.074	0.978	0.879	0.779		-0.0995	0.0995	3319.33
	7	1.1	0.998	0.902	0.807		-0.0955	0.0955	3185.89
	8	1.14	1.121	1.106	1.094		-0.0135	0.0135	450.362
	9	1.104	0.986	0.879	0.762		-0.112	0.112	3736.33
									2856
	5-48 hr	15ul							490.566
	ID	0	1	2	3
	1	1.145	1.164	1.122	1.11		-0.027	0.027	120.096
	2	1.098	1.063	1.026	0.99		-0.0365	0.0365	162.353
	3	1.476	1.421	1.388	1.352		-0.0345	0.0345	153.457
	4	1.408	1.356	1.312	1.254		-0.051	0.051	226.849
	5	1.107	1.056	1.01	0.958		-0.049	0.049	217.953
	6	1.099	1.055	1.02	0.979		-0.038	0.038	169.025
	7	1.063	1.016	0.971	0.925		-0.0455	0.0455	202.385
	8	1.133	1.122	1.113	1.107		-0.0075	0.0075	33.3601
	9	1.111	1.046	1.008	0.928		-0.059	0.059	262.433
									171.99
									22.5408
	6-0 hr	15ul
	ID	0	1	2	3
	1	1.212	1.203	1.197	1.191		-0.006	0.006	26.6881
	2	1.517	1.515	1.509	1.501		-0.007	0.007	31.1361
	3	1.667	1.647	1.644	1.637		-0.005	0.005	22.2401
	4	1.619	1.625	1.611	1.606		-0.0095	0.0095	42.2562
	5	2.995	3.058	3.043	3.039		-0.0095	0.0095	42.2562
	6	1.634	1.624	1.621	1.615		-0.0045	0.0045	20.0161
	7	1.608	1.602	1.594	1.588		-0.007	0.007	31.1361
	8	1.35	1.33	1.323	1.315		-0.0075	0.0075	33.3601
	9	1.188	1.173	1.168	1.161		-0.006	0.006	26.6881
									30.6419
	6-24 hr	2ul							2.61519
	ID	0	1	2	3
	1	1.132	1.127	1.122	1.119		-0.004	0.004	133.441
	2	1.149	1.144	1.139	1.136		-0.004	0.004	133.441
	3	1.115	1.06	1.01	0.96		-0.05	0.05	1668.01
	4	1.139	1.132	1.125	1.121		-0.0055	0.0055	183.481
	5	1.145	1.137	1.131	1.129		-0.004	0.004	133.441
	6	1.13	1.121	1.117	1.115		-0.003	0.003	100.08
	7	1.106	1.097	1.093	1.091		-0.003	0.003	100.08
	8	1.135	1.129	1.124	1.122		-0.0035	0.0035	116.76
	9	1.153	1.146	1.143	1.142		-0.002	0.002	66.7203
									292.828
	6-48 hr	15ul							172.229
	ID	0	1	2	3
	1	1.403	1.377	1.367	1.357		-0.01	0.01	44.4802
	2	1.067	1.027	0.995	0.962		-0.0325	0.0325	144.561
	3	1.086	1.073	1.056	1.036		-0.0185	0.0185	82.2883
	4	1.126	1.108	1.1	1.098		-0.005	0.005	22.2401
	5	1.198	1.193	1.19	1.186		-0.0035	0.0035	15.5681
	6	1.145	1.115	1.106	1.1		-0.0075	0.0075	33.3601
	7	1.098	1.085	1.082	1.084		-0.0005	0.0005	2.22401
									49.2459
									18.5974
	7-0 hr	15ul
	ID	0	1	2	3
	1	1.683	1.661	1.65	1.631		-0.015	0.015	66.7203
	2	1.251	1.243	1.236	1.225		-0.009	0.009	40.0322
	3	1.2	1.179	1.164	1.156		-0.0115	0.0115	51.1522
	4	1.407	1.398	1.389	1.383		-0.0075	0.0075	33.3601
	5	1.297	1.308	1.311	1.305		-0.0015	0.0015	6.67203
	6	1.23	1.227	1.223	1.218		-0.0045	0.0045	20.0161
	7	1.174	1.165	1.162	1.16		-0.0025	0.0025	11.12
	8	1.347	1.346	1.343	1.341		-0.0025	0.0025	11.12
	9	1.346	1.325	1.311	1.308		-0.0085	0.0085	37.8081
									30.889
	7-24 hr	2ul							6.78884
	ID	0	1	2	3
	1	1.137	1.07	1.004	0.938		-0.066	0.066	2201.77
	2	1.126	1.088	1.056	1.02		-0.034	0.034	1134.24
	3	1.127	1.063	1.004	0.944		-0.0595	0.0595	1984.93
	4	1.117	1.062	1.012	0.962		-0.05	0.05	1668.01
	5	1.248	1.157	1.08	1		-0.0785	0.0785	2618.77
	6	1.138	1.106	1.079	1.053		-0.0265	0.0265	884.043
	7	1.146	1.133	1.125	1.119		-0.007	0.007	233.521
	8	1.162	1.152	1.149	1.146		-0.003	0.003	100.08
	9	1.167	1.122	1.085	1.047		-0.0375	0.0375	1251
									1341.82
	7-48 hr	15ul							286.774
	ID	0	1	2	3
	1	1.645	1.599	1.56	1.504		-0.0475	0.0475	211.281
	2	1.16	1.133	1.105	1.077		-0.028	0.028	124.544
	3	1.162	1.125	1.089	1.052		-0.0365	0.0365	162.353
	4	1.12	1.073	1.027	0.983		-0.045	0.045	200.161
	5	1.112	1.06	1.006	0.953		-0.0535	0.0535	237.969
	6	1.142	1.118	1.097	1.075		-0.0215	0.0215	95.6324
	7	1.131	1.121	1.11	1.101		-0.01	0.01	44.4802
	8	1.137	1.127	1.12	1.112		-0.0075	0.0075	33.3601
	9	1.23	1.223	1.206	1.179		-0.022	0.022	97.8564
									134.182
									24.4304
	8-0 hr	15ul
	ID	0	1	2	3
	1	1.861	1.856	1.836	1.832		-0.012	0.012	53.3762
	2	1.786	1.769	1.761	1.756		-0.0065	0.0065	28.9121
	3	2.231	2.271	2.268	2.261		-0.005	0.005	22.2401
	4	1.34	1.327	1.324	1.317		-0.005	0.005	22.2401
	5	1.807	1.801	1.795	1.783		-0.009	0.009	40.0322
	6	1.53	1.51	1.506	1.493		-0.0085	0.0085	37.8081
	7	1.584	1.566	1.558	1.551		-0.0075	0.0075	33.3601
	8	1.32	1.308	1.309	1.304		-0.002	0.002	8.89603
	9	1.324	1.306	1.304	1.299		-0.0035	0.0035	15.5681
									29.1592
	8-24 hr	2ul							4.54646
	ID	0	1	2	3
	1	1.095	1.035	0.977	0.921		-0.057	0.057	1901.53
	2	1.108	1.062	1.019	0.976		-0.043	0.043	1434.49
	3	1.054	0.944	0.847	0.747		-0.0985	0.0985	3285.97
	4	1.098	1.037	0.983	0.928		-0.0545	0.0545	1818.13
	5	1.11	1.059	1.015	0.972		-0.0435	0.0435	1451.17
	6	1.134	1.119	1.108	1.098		-0.0105	0.0105	350.281
	7	1.101	1.017	0.945	0.872		-0.0725	0.0725	2418.61
	8	1.115	1.063	1.018	0.975		-0.044	0.044	1467.85
	9	1.101	1.036	0.982	0.927		-0.0545	0.0545	1818.13
									1771.79
	8-48 hr	15ul							265.149
	ID	0	1	2	3
	1	1.127	1.081	1.041	1		-0.0405	0.0405	180.145
	2	1.204	1.197	1.172	1.148		-0.0245	0.0245	108.976
	3	1.117	1.048	0.987	0.927		-0.0605	0.0605	269.105
	4	1.187	1.138	1.083	1.04		-0.049	0.049	217.953
	5	1.213	1.177	1.143	1.112		-0.0325	0.0325	144.561
	6	1.141	1.131	1.117	1.107		-0.012	0.012	53.3762
	7	1.124	1.055	0.998	0.942		-0.0565	0.0565	251.313
	8	1.143	1.087	1.038	0.991		-0.048	0.048	213.505
	9	1.086	0.95	0.81	0.676		-0.137	0.137	609.378
									227.59
									52.955

## Sheet: Figure 7d
G1	1540	1628	2173	2002	1129	1016	957	1510	1915
G1	5829	7571	6157	7799	8081	4935	4637	6778	9027
G2	3715	4344	6625	3608	3639	4446	1956	2208
G2	13746	18648	10651	15265	13856	12360	6990	14153
G4	1487	1457	2793	1380	1050	2038	1630	3250
G4	5475	5083	10687	6265	4311	6075	5864	10098
G6	8500	2376	2525	2590	3652	1480
G6	13671	6444	7055	8257	8765	7381
G3	2760	1879	2211	4516	4918	3064	1575	2518
G3	9239	7056	4950	7288	11665	9278	9106	4893
G5	2753	2869	5578	4110	4659	4419	3699	3241
G5	10140	6514	15721	7257	19077	15324	13008	11846
G7	3493	1646	6098	3851	1687	2044	3741	3359	2776
G7	14381	6662	14104	12800	10138	5700	14876	9065	8699
G8	3149	3030	3720	2708	2157	4816	4403	4491	4162
G8	9513	5657	13507	7504	13019	15596	8397	10504	10485
A.U.
G1	4289	5943	3984	5797	6952	3919	3680	5268	7112
G2	10031	14304	4026	11657	10217	7914	5034	11945
G4	3988	3626	7894	4885	3261	4037	4234	6848
G6	5171	4068	4530	5667	5113	5901
G3	6479	5177	2739	2772	6747	6214	7531	2375
G5	7387	3645	10143	3147	14418	10905	9309	8605
G7	10888	5016	8006	8949	8451	3656	11135	5706	5923
G8	6364	2627	9787	4796	10862	10780	3994	6013	6323
protein (ug/ul)	7.21598	8.56201	6.51187	6.21063	7.51048	5.12117	5.33692	8.2162	7.45184
	7.44418	8.6621	8.02398	7.54189	7.77418	6.55291	6.84026	7.23617
	6.51477	5.21089	7.20147	7.55281	7.03221	5.6481	6.98957	7.22515
	6.48742	5.88264	4.28719	5.99214	7.45332	7.15024
	6.66587	6.39425	7.05412	8.00624	7.52192	7.15648	7.41236	7.20549
	8.54751	6.20198	8.88251	6.9321	7.8456	7.55209	7.69113	7.1481
	7.12456	6.30982	7.11483	7.59601	7.5548	6.32819	7.66403	6.98547	7.02154
	7.84264	5.20117	6.93157	5.017	6.39148	7.54881	5.62059	6.30848	7.50084
ros (A.U./ug)	5.94375	6.94113	6.11806	9.334	9.2564	7.65255	6.89536	6.41172	9.54395
	13.475	16.5133	5.01746	15.4563	13.1422	12.0771	7.35937	16.5074
	6.12147	6.9585	10.9617	6.46779	4.63723	7.14754	6.0576	9.478
	7.97081	6.91526	10.5664	9.45739	6.86003	8.25287
	9.71966	8.09634	3.88284	3.4623	8.96978	8.68304	10.1601	3.2961
	8.64228	5.87716	11.4191	4.53975	18.3772	14.4397	12.1036	12.0382
	15.2823	7.94951	11.2526	11.7812	11.1863	5.77732	14.5289	8.16838	8.43547
	8.11461	5.05079	14.1195	9.5595	16.9945	14.2804	7.10602	9.53161	8.42972
	G1	G2	G4	G6	G3	G5	G7	G8
	5.94375	13.475	6.12147	7.97081	9.71966	8.64228	15.2823	8.11461
	6.94113	16.5133	6.9585	6.91526	8.09634	5.87716	7.94951	5.05079
	6.11806	5.01746	10.9617	10.5664	3.88284	11.4191	11.2526	14.1195
	9.334	15.4563	6.46779	9.45739	3.4623	4.53975	11.7812	9.5595
	9.2564	13.1422	4.63723	6.86003	8.96978	18.3772	11.1863	16.9945
	7.65255	12.0771	7.14754	8.25287	8.68304	14.4397	5.77732	14.2804
	6.89536	7.35937	6.0576		10.1601	12.1036	14.5289	7.10602
	6.41172	16.5074	9.478		3.2961	12.0382	8.16838	9.53161
	9.54395						8.43547	8.42972
mean	7.56632	12.4435	7.22872	8.33712	7.03376	10.9296	10.4847	10.3541
SD	0.483101	1.49306	0.719201	0.549526	1.04573	1.59364	1.05598	1.30379
	0.785554	1.78091	0.809042	1.05346	1.28459	1.1422	2.01978	1.07246
	0.917371	2.18248	0.919668	0.913953	1.07005	0.776752	1.05064	0.667535
	0.808591	0.66313	1.44874	1.3965	0.513174	1.5092	1.48719	1.86609
	1.23362	2.04278	0.854813	1.24993	0.457593	0.599994	1.55706	1.26343
	1.22337	1.73694	0.612878	0.906653	1.18549	2.42881	1.47843	2.24607
	1.0114	1.59616	0.944651	1.09074	1.14759	1.90842	0.763557	1.88736
	0.911323	0.972648	0.8006		1.3428	1.59966	1.92021	0.939164
	0.847403	2.18169	1.25266		0.435627	1.59102	1.07957	1.25974
	1.26137						1.11487	1.11411
mean	1	1.64459	0.955381	1.10187	0.929614	1.44451	1.3857	1.36844
SD	0.0638489	0.197329	0.0950529	0.0726279	0.138209	0.210623	0.139563	0.172315

## Sheet: Supplementary Figure 12
	Uncropped western blot images for Supplementary Figure 12

## Sheet: Supplementary Figure 13
Accession	Description	Exp. q-value: A2 Sequest HT (Apo)	Exp. q-value: B2 Sequest HT (DI-548)	Coverage [%]	# Peptides	# PSMs	# Unique Peptides	# AAs	MW [kDa]	calc. pI	# Peptides (by Search Engine): A2 Sequest HT (Apo)	# Peptides (by Search Engine): B2 Sequest HT (DI-548)	# PSMs (by Search Engine): A2 Sequest HT (Apo)	# PSMs (by Search Engine): B2 Sequest HT (DI-548)
DCN_1	DCN_1 sequence (User provided)	0		68	31	698	31	225	26.2	5.99	30	23	632	66
	Confidence	Annotated Sequence	Modifications	# Protein Groups	# Proteins	# PSMs	Master Protein Accessions	Positions in Master Proteins	Modifications in Master Proteins	# Missed Cleavages	Theo. MH+ [Da]	Confidence (by Search Engine): A2 Sequest HT (Apo)	Confidence (by Search Engine): B2 Sequest HT (DI-548)	XCorr (by Search Engine): A2 Sequest HT (Apo)	XCorr (by Search Engine): B2 Sequest HT (DI-548)	Sequence in Protein	Positions in Proteins
	High	[K].QEFMDGMTELGCDSIEK.[L]	2xOxidation [M4; M7]	1	1	1	DCN_1	DCN_1 [86-102]		0	1964.79	High	n/a	1.5		K.QEFMDGMTELGCDSIEK.L	[86-102]
	High	[K].FRAATQCEFSKQEFMDGMTELGCDSIEK.[L]	2xCarbamidomethyl [C7; C23]	1	1	2	DCN_1	DCN_1 [75-102]		2	3315.44	High	n/a	2.76		K.FRAATQCEFSKQEFMDGMTELGCDSIEK.L	[75-102]
	High	[R].AATQCEFSKQEFMDGMTELGCDSIEK.[L]	2xCarbamidomethyl [C5; C21]; 2xOxidation [M13; M16]	1	1	2	DCN_1	DCN_1 [77-102]		1	3044.26	High	n/a	3.35		R.AATQCEFSKQEFMDGMTELGCDSIEK.L	[77-102]
	High	[R].AATQCEFSKQEFMDGMTELGCDSIEK.[L]	2xCarbamidomethyl [C5; C21]; 1xOxidation [M]	1	1	36	DCN_1	DCN_1 [77-102]		1	3028.27	High	n/a	3.49		R.AATQCEFSKQEFMDGMTELGCDSIEK.L	[77-102]
	High	[R].AATQCEFSKQEFMDGMTELGCDSIEK.[L]	2xCarbamidomethyl [C5; C21]; 1xDeamidated [Q]	1	1	3	DCN_1	DCN_1 [77-102]		1	3013.26	High	n/a	3.82		R.AATQCEFSKQEFMDGMTELGCDSIEK.L	[77-102]
	High	[R].AATQCEFSKQEFMDGMTELGCDSIEK.[L]	2xCarbamidomethyl [C5; C21]	1	1	49	DCN_1	DCN_1 [77-102]		1	3012.27	High	High	4.41	3.17	R.AATQCEFSKQEFMDGMTELGCDSIEK.L	[77-102]
	High	[K].GLDLEMAIAYWNLVLNGR.[F]	1xOxidation [M6]	1	1	2	DCN_1	DCN_1 [138-155]		0	2064.06	High	n/a	1.6		K.GLDLEMAIAYWNLVLNGR.F	[138-155]
	High	[K].KAGTMGSLDR.[K]	1xOxidation [M5]	1	1	2	DCN_1	DCN_1 [19-28]		1	1051.52	High	n/a	1.87		K.KAGTMGSLDR.K	[19-28]
	High	[K].KAGTMGSLDRK.[K]	1xOxidation [M5]	1	1	4	DCN_1	DCN_1 [19-29]		2	1179.62	High	High	2.23	1.78	K.KAGTMGSLDRK.K	[19-29]
	High	[K].AGTMGSLDR.[K]	1xOxidation [M4]	1	1	12	DCN_1	DCN_1 [20-28]		0	923.425	High	n/a	2.25		K.AGTMGSLDR.K	[20-28]
	High	[K].AGTMGSLDRK.[K]	1xOxidation [M4]	1	1	10	DCN_1	DCN_1 [20-29]		1	1051.52	High	High	2.67	2.21	K.AGTMGSLDRK.K	[20-29]
	High	[R].AATQCEFSKQEFMDGMTELGCDSIEK.[L]	1xOxidation [M16]	1	1	2	DCN_1	DCN_1 [77-102]		1	2914.22	High	n/a	1.18		R.AATQCEFSKQEFMDGMTELGCDSIEK.L	[77-102]
	High	[K].MEQELKEPGR.[F]	1xOxidation [M1]	1	1	28	DCN_1	DCN_1 [110-119]		1	1232.59	High	Medium	2.48	1.14	K.MEQELKEPGR.F	[110-119]
	High	[K].MEQELK.[E]	1xOxidation [M1]	1	1	1	DCN_1	DCN_1 [110-115]		0	793.376	High	n/a	1.74		K.MEQELK.E	[110-115]
	High	[R].AATQCEFSK.[Q]	1xDI-548_Haibin [C5]	1	1	1	DCN_1	DCN_1 [77-85]		0	1494.71	n/a	High		1.07	R.AATQCEFSK.Q	[77-85]
	High	[R].YKDPQDENK.[I]	1xDeamidated [Q5]	1	1	2	DCN_1	DCN_1 [38-46]		1	1137.51	High	n/a	1.89		R.YKDPQDENK.I	[38-46]
	High	[K].LKAQIPK.[M]	1xDeamidated [Q4]	1	1	1	DCN_1	DCN_1 [103-109]		1	798.508	High	n/a	1.24		K.LKAQIPK.M	[103-109]
	High	[K].MEQELKEPGR.[F]	1xDeamidated [Q3]	1	1	2	DCN_1	DCN_1 [110-119]		1	1217.58	High	n/a	1.87		K.MEQELKEPGR.F	[110-119]
	High	[R].KKLEQLYNR.[Y]	1xDeamidated [Q/N]	1	1	2	DCN_1	DCN_1 [29-37]		2	1192.67	High	n/a	1.84		R.KKLEQLYNR.Y	[29-37]
	High	[K].DFYQFTFNFAK.[N]	1xDeamidated [N8]	1	1	2	DCN_1	DCN_1 [122-132]		0	1428.65	High	n/a	1.45		K.DFYQFTFNFAK.N	[122-132]
	High	[K].FLDLWNK.[F]	1xDeamidated [N6]	1	1	3	DCN_1	DCN_1 [158-164]		0	936.483	High	Low	1.78	0.1	K.FLDLWNK.F	[158-164]
	High	[K].FLDLWNKFLLEHHKR.[S]	1xDeamidated [N6]	1	1	3	DCN_1	DCN_1 [158-172]		2	1997.08	High	n/a	2.87		K.FLDLWNKFLLEHHKR.S	[158-172]
	High	[K].GLDLEMAIAYWNLVLNGR.[F]	1xDeamidated [N16]; 1xOxidation [M6]	1	1	1	DCN_1	DCN_1 [138-155]		0	2065.04	High	n/a	1.48		K.GLDLEMAIAYWNLVLNGR.F	[138-155]
	High	[K].GLDLEMAIAYWNLVLNGR.[F]	1xDeamidated [N16]	1	1	2	DCN_1	DCN_1 [138-155]		0	2049.05	High	High	2.25	1.92	K.GLDLEMAIAYWNLVLNGR.F	[138-155]
	High	[K].LEQLYNR.[Y]	1xDeamidated [N/Q]	1	1	2	DCN_1	DCN_1 [31-37]		0	936.479	High	n/a	1.71		K.LEQLYNR.Y	[31-37]
	High	[R].AATQCEFSK.[Q]	1xCarbamidomethyl [C5]; 1xDeamidated [Q4]	1	1	1	DCN_1	DCN_1 [77-85]		0	1042.45	High	n/a	1.66		R.AATQCEFSK.Q	[77-85]
	High	[R].AATQCEFSK.[Q]	1xCarbamidomethyl [C5]	1	1	30	DCN_1	DCN_1 [77-85]		0	1041.47	High	High	2.22	1.76	R.AATQCEFSK.Q	[77-85]
	High	[R].AATQCEFSKQEFMDGMTELGCDSIEK.[L]	1xCarbamidomethyl [C21]; 1xDI-548_Haibin [C5]	1	1	1	DCN_1	DCN_1 [77-102]		1	3465.52	n/a	High		2.34	R.AATQCEFSKQEFMDGMTELGCDSIEK.L	[77-102]
	High	[R].AATQCEFSKQEFMDGMTELGCDSIEK.[L]	1xCarbamidomethyl [C21]; 1xDeamidated [Q4]; 1xDI-548_Haibin [C5]	1	1	1	DCN_1	DCN_1 [77-102]		1	3466.5	n/a	High		2.36	R.AATQCEFSKQEFMDGMTELGCDSIEK.L	[77-102]
	High	[R].YKDPQDENKIGIDGIQQFCDDLALDPASISVLIIAWK.[F]	1xCarbamidomethyl [C19]	1	1	9	DCN_1	DCN_1 [38-74]		2	4189.12	High	High	4.77	5.24	R.YKDPQDENKIGIDGIQQFCDDLALDPASISVLIIAWK.F	[38-74]
	High	[K].QEFMDGMTELGCDSIEK.[L]	1xCarbamidomethyl [C12]; 2xOxidation [M4; M7]	1	1	1	DCN_1	DCN_1 [86-102]		0	2021.81	High	n/a	1.84		K.QEFMDGMTELGCDSIEK.L	[86-102]
	High	[K].QEFMDGMTELGCDSIEK.[L]	1xCarbamidomethyl [C12]; 1xOxidation [M]	1	1	29	DCN_1	DCN_1 [86-102]		0	2005.82	High	Low	3.68	0.25	K.QEFMDGMTELGCDSIEK.L	[86-102]
	High	[K].QEFMDGMTELGCDSIEK.[L]	1xCarbamidomethyl [C12]; 1xDeamidated [Q1]; 1xOxidation [M7]	1	1	1	DCN_1	DCN_1 [86-102]		0	2006.8	High	n/a	0.84		K.QEFMDGMTELGCDSIEK.L	[86-102]
	High	[K].QEFMDGMTELGCDSIEK.[L]	1xCarbamidomethyl [C12]; 1xDeamidated [Q1]	1	1	2	DCN_1	DCN_1 [86-102]		0	1990.81	High	Low	2.85	0.25	K.QEFMDGMTELGCDSIEK.L	[86-102]
	High	[K].QEFMDGMTELGCDSIEK.[L]	1xCarbamidomethyl [C12]	1	1	44	DCN_1	DCN_1 [86-102]		0	1989.82	High	High	3.97	3.27	K.QEFMDGMTELGCDSIEK.L	[86-102]
	High	[K].QEFMDGMTELGCDSIEKLK.[A]	1xCarbamidomethyl [C12]	1	1	2	DCN_1	DCN_1 [86-104]		1	2231	High	n/a	3.17		K.QEFMDGMTELGCDSIEKLK.A	[86-104]
	High	[K].IGIDGIQQFCDDLALDPASISVLIIAWK.[F]	1xCarbamidomethyl [C10]	1	1	2	DCN_1	DCN_1 [47-74]		0	3071.61	High	High	4.28	5.93	K.IGIDGIQQFCDDLALDPASISVLIIAWK.F	[47-74]
	High	[R].AATQCEFSKQEFMDGMTELGCDSIEK.[L]	1xCarbamidomethyl [C]; 2xOxidation [M13; M16]	1	1	3	DCN_1	DCN_1 [77-102]		1	2987.24	High	Low	2.53	0.25	R.AATQCEFSKQEFMDGMTELGCDSIEK.L	[77-102]
	High	[R].KKLEQLYNR.[Y]		1	1	33	DCN_1	DCN_1 [29-37]		2	1191.68	High	High	2.43	2.1	R.KKLEQLYNR.Y	[29-37]
	High	[K].EPGRFKDFYQFTFNFAK.[N]		1	1	2	DCN_1	DCN_1 [116-132]		2	2142.04	High	n/a	1.82		K.EPGRFKDFYQFTFNFAK.N	[116-132]
	High	[K].DFYQFTFNFAK.[N]		1	1	2	DCN_1	DCN_1 [122-132]		0	1427.66	High	High	0.8	1.68	K.DFYQFTFNFAK.N	[122-132]
	High	[K].AQIPKMEQELKEPGR.[F]		1	1	1	DCN_1	DCN_1 [105-119]		2	1753.93	High	Low	1.43	0.67	K.AQIPKMEQELKEPGR.F	[105-119]
	High	[R].FKDFYQFTFNFAKNPGQK.[G]		1	1	6	DCN_1	DCN_1 [120-137]		2	2227.1	High	Low	2.16	0.78	R.FKDFYQFTFNFAKNPGQK.G	[120-137]
	High	[K].AGTMGSLDRKK.[L]		1	1	1	DCN_1	DCN_1 [20-30]		2	1163.62	n/a	High		1.15	K.AGTMGSLDRKK.L	[20-30]
	High	[K].AGTMGSLDRK.[K]		1	1	16	DCN_1	DCN_1 [20-29]		1	1035.53	High	High	2.31	2.15	K.AGTMGSLDRK.K	[20-29]
	High	[K].AGTMGSLDR.[K]		1	1	30	DCN_1	DCN_1 [20-28]		0	907.43	High	High	2.13	2.06	K.AGTMGSLDR.K	[20-28]
	High	[R].YKDPQDENK.[I]		1	1	23	DCN_1	DCN_1 [38-46]		1	1136.52	High	High	2.63	3.26	R.YKDPQDENK.I	[38-46]
	High	[K].MEQELKEPGRFK.[D]		1	1	3	DCN_1	DCN_1 [110-121]		2	1491.76	High	Low	1.72	0.33	K.MEQELKEPGRFK.D	[110-121]
	High	[K].KAGTMGSLDR.[K]		1	1	6	DCN_1	DCN_1 [19-28]		1	1035.53	High	High	1.6	1.93	K.KAGTMGSLDR.K	[19-28]
	High	[K].KLEQLYNR.[Y]		1	1	34	DCN_1	DCN_1 [30-37]		1	1063.59	High	High	2.01	2	K.KLEQLYNR.Y	[30-37]
	High	[K].LEQLYNR.[Y]		1	1	9	DCN_1	DCN_1 [31-37]		0	935.495	High	High	1.72	1.69	K.LEQLYNR.Y	[31-37]
	High	[K].LKAQIPK.[M]		1	1	6	DCN_1	DCN_1 [103-109]		1	797.524	High	High	1.13	1.57	K.LKAQIPK.M	[103-109]
	High	[K].GLDLEMAIAYWNLVLNGR.[F]		1	1	3	DCN_1	DCN_1 [138-155]		0	2048.06	High	High	2.94	4.43	K.GLDLEMAIAYWNLVLNGR.F	[138-155]
	High	[K].FLLEHHKR.[S]		1	1	24	DCN_1	DCN_1 [165-172]		1	1079.61	High	High	2.66	2.53	K.FLLEHHKR.S	[165-172]
	High	[K].FLLEHHK.[R]		1	1	10	DCN_1	DCN_1 [165-171]		0	923.51	High	High	1.62	1.64	K.FLLEHHK.R	[165-171]
	High	[K].FLDLWNKFLLEHHKR.[S]		1	1	41	DCN_1	DCN_1 [158-172]		2	1996.09	High	High	3.6	3.94	K.FLDLWNKFLLEHHKR.S	[158-172]
	High	[K].MEQELK.[E]		1	1	3	DCN_1	DCN_1 [110-115]		0	777.381	High	High	1.47	1.12	K.MEQELK.E	[110-115]
	High	[K].FLDLWNKFLLEHHK.[R]		1	1	1	DCN_1	DCN_1 [158-171]		1	1839.99	High	Low	1.35	0.1	K.FLDLWNKFLLEHHK.R	[158-171]
	High	[K].MEQELKEPGR.[F]		1	1	64	DCN_1	DCN_1 [110-119]		1	1216.6	High	High	2.35	1.94	K.MEQELKEPGR.F	[110-119]
	High	[K].FLDLWNK.[F]		1	1	65	DCN_1	DCN_1 [158-164]		0	935.499	High	High	1.76	1.45	K.FLDLWNK.F	[158-164]
	High	[R].FKFLDLWNK.[F]		1	1	4	DCN_1	DCN_1 [156-164]		1	1210.66	High	Medium	1.38	1.01	R.FKFLDLWNK.F	[156-164]
	High	[K].KAGTMGSLDRK.[K]		1	1	9	DCN_1	DCN_1 [19-29]		2	1163.62	High	High	3.68	2.85	K.KAGTMGSLDRK.K	[19-29]
	High	[R].AATQCEFSK.[Q]		1	1	1	DCN_1	DCN_1 [77-85]		0	984.446	High	n/a	1.43		R.AATQCEFSK.Q	[77-85]
TRYP_PIG	COMMON CONTAMINANT!	0		66	11	79	10	231	24.4	7.18	10	9	40	39
	Confidence	Annotated Sequence	Modifications	# Protein Groups	# Proteins	# PSMs	Master Protein Accessions	Positions in Master Proteins	Modifications in Master Proteins	# Missed Cleavages	Theo. MH+ [Da]	Confidence (by Search Engine): A2 Sequest HT (Apo)	Confidence (by Search Engine): B2 Sequest HT (DI-548)	XCorr (by Search Engine): A2 Sequest HT (Apo)	XCorr (by Search Engine): B2 Sequest HT (DI-548)	Sequence in Protein	Positions in Proteins
	High	[K].DSCQGDSGGPVVCNGQLQGIVSWGYGCAQK.[N]	2xDeamidated [Q18; Q29]	1	1	1	TRYP_PIG	TRYP_PIG [179-208]		0	3015.29	High	n/a	0.92		K.DSCQGDSGGPVVCNGQLQGIVSWGYGCAQK.N	[179-208]
	High	[K].IITHPNFNGNTLDNDIMLIK.[L]	2xDeamidated [N]	1	1	9	TRYP_PIG	TRYP_PIG [78-97]		0	2285.15	High	High	2.01	2.69	K.IITHPNFNGNTLDNDIMLIK.L	[78-97]
	High	[R].SCAAAGTECLISGWGNTK.[S]	2xCarbamidomethyl [C2; C9]; 1xDeamidated [N16]	1	1	3	TRYP_PIG	TRYP_PIG [116-133]		0	1883.83	High	High	2.15	1.77	R.SCAAAGTECLISGWGNTK.S	[116-133]
	High	[R].SCAAAGTECLISGWGNTK.[S]	2xCarbamidomethyl [C2; C9]	1	1	8	TRYP_PIG	TRYP_PIG [116-133]		0	1882.84	High	High	3.04	4.04	R.SCAAAGTECLISGWGNTK.S	[116-133]
	High	[K].IITHPNFNGNTLDNDIMLIKLSSPATLNSR.[V]	1xOxidation [M17]	1	1	2	TRYP_PIG	TRYP_PIG [78-107]		1	3325.72	Medium	High	1.26	2.03	K.IITHPNFNGNTLDNDIMLIKLSSPATLNSR.V	[78-107]
	High	[R].LGEHNIDVLEGNEQFINAAK.[I]	1xDeamidated [Q/N]	1	1	8	TRYP_PIG	TRYP_PIG [58-77]		0	2212.09	High	High	2.38	3.39	R.LGEHNIDVLEGNEQFINAAK.I	[58-77]
	High	[K].IITHPNFNGNTLDNDIMLIK.[L]	1xDeamidated [N8]; 1xOxidation [M17]	1	1	1	TRYP_PIG	TRYP_PIG [78-97]		0	2300.16	Low	High	0.53	1.55	K.IITHPNFNGNTLDNDIMLIK.L	[78-97]
	High	[K].LSSPATLNSR.[V]	1xDeamidated [N8]	1	1	3	TRYP_PIG	TRYP_PIG [98-107]		0	1046.55	High	Low	1.89	0.47	K.LSSPATLNSR.V	[98-107]
	High	[K].IITHPNFNGNTLDNDIMLIK.[L]	1xDeamidated [N]	1	1	7	TRYP_PIG	TRYP_PIG [78-97]		0	2284.16	High	High	3.41	3.52	K.IITHPNFNGNTLDNDIMLIK.L	[78-97]
	High	[K].APVLSDSSCK.[S]	1xCarbamidomethyl [C9]	1	1	3	TRYP_PIG	TRYP_PIG [148-157]		0	1063.51	High	High	1.96	1.87	K.APVLSDSSCK.S	[148-157]
	High	[K].VCNYVNWIQQTIAAN.[-]	1xCarbamidomethyl [C2]; 1xDeamidated [Q/N]	1	1	2	TRYP_PIG	TRYP_PIG [217-231]		0	1794.85	High	Medium	2.03	0.99	K.VCNYVNWIQQTIAAN.-	[217-231]
	High	[K].VCNYVNWIQQTIAAN.[-]	1xCarbamidomethyl [C2]	1	1	2	TRYP_PIG	TRYP_PIG [217-231]		0	1793.86	High	High	3	2.12	K.VCNYVNWIQQTIAAN.-	[217-231]
	High	[K].SSGSSYPSLLQCLK.[A]	1xCarbamidomethyl [C12]	1	1	4	TRYP_PIG	TRYP_PIG [134-147]		0	1526.75	High	High	1.66	1.8	K.SSGSSYPSLLQCLK.A	[134-147]
	High	[R].VATVSLPR.[S]		1	1	7	TRYP_PIG	TRYP_PIG [108-115]		0	842.509	High	High	1.81	1.88	R.VATVSLPR.S	[108-115]
	High	[K].NKPGVYTK.[V]		2	2	1	TRYP_PIG; TRY1_BOVIN	TRYP_PIG [209-216]; TRY1_BOVIN [221-228]		0	906.504	High	n/a	1.49		K.NKPGVYTK.V	[209-216]
	High	[R].LGEHNIDVLEGNEQFINAAK.[I]		1	1	8	TRYP_PIG	TRYP_PIG [58-77]		0	2211.1	High	High	3.93	3.88	R.LGEHNIDVLEGNEQFINAAK.I	[58-77]
	High	[K].IITHPNFNGNTLDNDIMLIK.[L]		1	1	4	TRYP_PIG	TRYP_PIG [78-97]		0	2283.18	High	High	2.24	3.28	K.IITHPNFNGNTLDNDIMLIK.L	[78-97]
	High	[K].LSSPATLNSR.[V]		1	1	6	TRYP_PIG	TRYP_PIG [98-107]		0	1045.56	High	High	1.98	1.85	K.LSSPATLNSR.V	[98-107]
K2C1_HUMAN	COMMON CONTAMINANT!	0		12	8	9	8	643	65.8	8.12	8	1	8	1
	Confidence	Annotated Sequence	Modifications	# Protein Groups	# Proteins	# PSMs	Master Protein Accessions	Positions in Master Proteins	Modifications in Master Proteins	# Missed Cleavages	Theo. MH+ [Da]	Confidence (by Search Engine): A2 Sequest HT (Apo)	Confidence (by Search Engine): B2 Sequest HT (DI-548)	XCorr (by Search Engine): A2 Sequest HT (Apo)	XCorr (by Search Engine): B2 Sequest HT (DI-548)	Sequence in Protein	Positions in Proteins
	High	[R].SEIDNVKK.[Q]	1xDeamidated [N5]	1	1	1	K2C1_HUMAN	K2C1_HUMAN [409-416]		1	933.489	High	n/a	0.83		R.SEIDNVKK.Q	[409-416]
	High	[R].SLVNLGGSK.[S]		1	1	1	K2C1_HUMAN	K2C1_HUMAN [65-73]		0	874.499	High	n/a	1.19		R.SLVNLGGSK.S	[65-73]
	High	[K].WELLQQVDTSTR.[T]		1	1	1	K2C1_HUMAN	K2C1_HUMAN [211-222]		0	1475.75	High	n/a	1.54		K.WELLQQVDTSTR.T	[211-222]
	High	[K].YEELQITAGR.[H]		1	1	1	K2C1_HUMAN	K2C1_HUMAN [376-385]		0	1179.6	High	n/a	0.84		K.YEELQITAGR.H	[376-385]
	High	[K].SISISVAR.[G]		1	1	1	K2C1_HUMAN	K2C1_HUMAN [74-81]		0	832.489	High	Low	0.87	0.3	K.SISISVAR.G	[74-81]
	High	[K].IEISELNR.[V]		1	1	1	K2C1_HUMAN	K2C1_HUMAN [395-402]		0	973.531	High	Low	0.76	0.56	K.IEISELNR.V	[395-402]
	High	[R].GSGGGSSGGSIGGR.[G]		1	1	2	K2C1_HUMAN	K2C1_HUMAN [602-615]		0	1092.5	High	High	3.1	1.88	R.GSGGGSSGGSIGGR.G	[602-615]
	High	[R].GENALKDAK.[N]		1	1	1	K2C1_HUMAN	K2C1_HUMAN [432-440]		1	945.5	High	n/a	1.17		R.GENALKDAK.N	[432-440]
SUMO1_HUMAN	COMMON CONTAMINANT!	0		38	1	5	1	101	11.6	5.52	1		5
	Confidence	Annotated Sequence	Modifications	# Protein Groups	# Proteins	# PSMs	Master Protein Accessions	Positions in Master Proteins	Modifications in Master Proteins	# Missed Cleavages	Theo. MH+ [Da]	Confidence (by Search Engine): A2 Sequest HT (Apo)	Confidence (by Search Engine): B2 Sequest HT (DI-548)	XCorr (by Search Engine): A2 Sequest HT (Apo)	XCorr (by Search Engine): B2 Sequest HT (DI-548)	Sequence in Protein	Positions in Proteins
	High	[R].FLFEGQRIADNHTPKELGMEEEDVIEVYQEQTGGHSTV.[-]	3xDeamidated [Q6; Q29; Q31]; 1xOxidation [M19]	1	1	1	SUMO1_HUMAN	SUMO1_HUMAN [64-101]		2	4351.98	High	Low	0.86	0.25	R.FLFEGQRIADNHTPKELGMEEEDVIEVYQEQTGGHSTV.-	[64-101]
	High	[R].FLFEGQRIADNHTPKELGMEEEDVIEVYQEQTGGHSTV.[-]	2xDeamidated [Q29; Q31]; 1xOxidation [M19]	1	1	4	SUMO1_HUMAN	SUMO1_HUMAN [64-101]		2	4351	High	Medium	1.12	1.01	R.FLFEGQRIADNHTPKELGMEEEDVIEVYQEQTGGHSTV.-	[64-101]
TRY1_BOVIN	COMMON CONTAMINANT!	0		13	2	4	1	243	25.4	7.91	2	1	2	2
	Confidence	Annotated Sequence	Modifications	# Protein Groups	# Proteins	# PSMs	Master Protein Accessions	Positions in Master Proteins	Modifications in Master Proteins	# Missed Cleavages	Theo. MH+ [Da]	Confidence (by Search Engine): A2 Sequest HT (Apo)	Confidence (by Search Engine): B2 Sequest HT (DI-548)	XCorr (by Search Engine): A2 Sequest HT (Apo)	XCorr (by Search Engine): B2 Sequest HT (DI-548)	Sequence in Protein	Positions in Proteins
	High	[K].SSGTSYPDVLKCLKAPILSDSSCK.[S]	2xCarbamidomethyl [C12; C23]	1	1	3	TRY1_BOVIN	TRY1_BOVIN [146-169]		2	2613.29	High	High	2.19	2.7	K.SSGTSYPDVLKCLKAPILSDSSCK.S	[146-169]
	High	[K].NKPGVYTK.[V]		2	2	1	TRYP_PIG; TRY1_BOVIN	TRYP_PIG [209-216]; TRY1_BOVIN [221-228]		0	906.504	High	n/a	1.49		K.NKPGVYTK.V	[221-228]
K1C10_HUMAN	COMMON CONTAMINANT!	0		6	3	3	3	593	59.5	5.21	3		3
	Confidence	Annotated Sequence	Modifications	# Protein Groups	# Proteins	# PSMs	Master Protein Accessions	Positions in Master Proteins	Modifications in Master Proteins	# Missed Cleavages	Theo. MH+ [Da]	Confidence (by Search Engine): A2 Sequest HT (Apo)	Confidence (by Search Engine): B2 Sequest HT (DI-548)	XCorr (by Search Engine): A2 Sequest HT (Apo)	XCorr (by Search Engine): B2 Sequest HT (DI-548)	Sequence in Protein	Positions in Proteins
	High	[K].HGNSHQGEPR.[D]		1	1	1	K1C10_HUMAN	K1C10_HUMAN [185-194]		0	1118.51	High	n/a	1.94		K.HGNSHQGEPR.D	[185-194]
	High	[K].GSLGGGFSSGGFSGGSFSR.[G]		1	1	1	K1C10_HUMAN	K1C10_HUMAN [41-59]		0	1707.77	High	n/a	0.95		K.GSLGGGFSSGGFSGGSFSR.G	[41-59]
	High	[K].IKEWYEK.[H]		1	1	1	K1C10_HUMAN	K1C10_HUMAN [178-184]		1	995.52	High	n/a	1.07		K.IKEWYEK.H	[178-184]
K1C9_HUMAN	COMMON CONTAMINANT!	0		5	3	3	3	623	62.1	5.3	3		3
	Confidence	Annotated Sequence	Modifications	# Protein Groups	# Proteins	# PSMs	Master Protein Accessions	Positions in Master Proteins	Modifications in Master Proteins	# Missed Cleavages	Theo. MH+ [Da]	Confidence (by Search Engine): A2 Sequest HT (Apo)	Confidence (by Search Engine): B2 Sequest HT (DI-548)	XCorr (by Search Engine): A2 Sequest HT (Apo)	XCorr (by Search Engine): B2 Sequest HT (DI-548)	Sequence in Protein	Positions in Proteins
	High	[R].SGGGGGGGLGSGGSIR.[S]		1	1	1	K1C9_HUMAN	K1C9_HUMAN [14-29]		0	1232.6	High	n/a	1.69		R.SGGGGGGGLGSGGSIR.S	[14-29]
	High	[K].TLLDIDNTR.[M]		1	1	1	K1C9_HUMAN	K1C9_HUMAN [225-233]		0	1060.56	High	n/a	0.93		K.TLLDIDNTR.M	[225-233]
	High	[R].MTLDDFR.[I]		1	1	1	K1C9_HUMAN	K1C9_HUMAN [234-240]		0	897.413	High	n/a	0.82		R.MTLDDFR.I	[234-240]
K1H5_HUMAN	COMMON CONTAMINANT!	0		3	1	3	1	425	47.6	4.81	1		3
	Confidence	Annotated Sequence	Modifications	# Protein Groups	# Proteins	# PSMs	Master Protein Accessions	Positions in Master Proteins	Modifications in Master Proteins	# Missed Cleavages	Theo. MH+ [Da]	Confidence (by Search Engine): A2 Sequest HT (Apo)	Confidence (by Search Engine): B2 Sequest HT (DI-548)	XCorr (by Search Engine): A2 Sequest HT (Apo)	XCorr (by Search Engine): B2 Sequest HT (DI-548)	Sequence in Protein	Positions in Proteins
	High	[K].KTLCSKAENAR.[L]		1	1	3	K1H5_HUMAN	K1H5_HUMAN [127-137]		2	1220.64	High	Low	0.94	0.57	K.KTLCSKAENAR.L	[127-137]
CAS2_BOVIN	COMMON CONTAMINANT!	0		7	1	2	1	222	26	8.43	1		2
	Confidence	Annotated Sequence	Modifications	# Protein Groups	# Proteins	# PSMs	Master Protein Accessions	Positions in Master Proteins	Modifications in Master Proteins	# Missed Cleavages	Theo. MH+ [Da]	Confidence (by Search Engine): A2 Sequest HT (Apo)	Confidence (by Search Engine): B2 Sequest HT (DI-548)	XCorr (by Search Engine): A2 Sequest HT (Apo)	XCorr (by Search Engine): B2 Sequest HT (DI-548)	Sequence in Protein	Positions in Proteins
	High	[K].HYQKALNEINQFYQK.[F]	3xDeamidated [Q3; N10; Q11]	1	1	1	CAS2_BOVIN	CAS2_BOVIN [92-106]		1	1926.92	High	Low	1.19	0.82	K.HYQKALNEINQFYQK.F	[92-106]
	High	[K].HYQKALNEINQFYQK.[F]	2xDeamidated [N7; N10]	1	1	1	CAS2_BOVIN	CAS2_BOVIN [92-106]		1	1925.94	High	Medium	0.99	1.1	K.HYQKALNEINQFYQK.F	[92-106]
UB2E1_HUMAN	COMMON CONTAMINANT!	0		6	1	1	1	193	21.4	8.53	1		1
	Confidence	Annotated Sequence	Modifications	# Protein Groups	# Proteins	# PSMs	Master Protein Accessions	Positions in Master Proteins	Modifications in Master Proteins	# Missed Cleavages	Theo. MH+ [Da]	Confidence (by Search Engine): A2 Sequest HT (Apo)	Confidence (by Search Engine): B2 Sequest HT (DI-548)	XCorr (by Search Engine): A2 Sequest HT (Apo)	XCorr (by Search Engine): B2 Sequest HT (DI-548)	Sequence in Protein	Positions in Proteins
	High	[R].AEHDRMARQWTK.[R]	1xDeamidated [Q9]	1	1	1	UB2E1_HUMAN	UB2E1_HUMAN [178-189]		2	1529.73	High	Low	0.91	0.77	R.AEHDRMARQWTK.R	[178-189]
TRFE_HUMAN	COMMON CONTAMINANT!	0		3	1	1	1	698	77	7.12	1		1
	Confidence	Annotated Sequence	Modifications	# Protein Groups	# Proteins	# PSMs	Master Protein Accessions	Positions in Master Proteins	Modifications in Master Proteins	# Missed Cleavages	Theo. MH+ [Da]	Confidence (by Search Engine): A2 Sequest HT (Apo)	Confidence (by Search Engine): B2 Sequest HT (DI-548)	XCorr (by Search Engine): A2 Sequest HT (Apo)	XCorr (by Search Engine): B2 Sequest HT (DI-548)	Sequence in Protein	Positions in Proteins
	High	[K].KDSSLCKLCMGSGLNLCEPNNK.[E]	2xCarbamidomethyl [C6; C9]; 1xDeamidated [N20]; 1xOxidation [M10]	1	1	1	TRFE_HUMAN	TRFE_HUMAN [509-530]		2	2485.12	High	n/a	0.87		K.KDSSLCKLCMGSGLNLCEPNNK.E	[509-530]
KRHB2_HUMAN	COMMON CONTAMINANT!	0		2	1	1	1	513	56.6	6.74	1		1
	Confidence	Annotated Sequence	Modifications	# Protein Groups	# Proteins	# PSMs	Master Protein Accessions	Positions in Master Proteins	Modifications in Master Proteins	# Missed Cleavages	Theo. MH+ [Da]	Confidence (by Search Engine): A2 Sequest HT (Apo)	Confidence (by Search Engine): B2 Sequest HT (DI-548)	XCorr (by Search Engine): A2 Sequest HT (Apo)	XCorr (by Search Engine): B2 Sequest HT (DI-548)	Sequence in Protein	Positions in Proteins
	High	[R].ALGCLGSR.[S]	1xCarbamidomethyl [C4]	1	1	1	KRHB2_HUMAN	KRHB2_HUMAN [48-55]		0	833.43	High	n/a	0.81		R.ALGCLGSR.S	[48-55]
CO5_HUMAN	COMMON CONTAMINANT!	0		1	1	1	1	1676	188.2	6.52	1		1
	Confidence	Annotated Sequence	Modifications	# Protein Groups	# Proteins	# PSMs	Master Protein Accessions	Positions in Master Proteins	Modifications in Master Proteins	# Missed Cleavages	Theo. MH+ [Da]	Confidence (by Search Engine): A2 Sequest HT (Apo)	Confidence (by Search Engine): B2 Sequest HT (DI-548)	XCorr (by Search Engine): A2 Sequest HT (Apo)	XCorr (by Search Engine): B2 Sequest HT (DI-548)	Sequence in Protein	Positions in Proteins
	High	[R].GEQIQLKGTVYNYRTSGMQFCVK.[M]	1xCarbamidomethyl [C21]; 3xDeamidated [Q3; Q5; Q19]	1	1	1	CO5_HUMAN	CO5_HUMAN [836-858]		2	2710.29	High	n/a	0.86		R.GEQIQLKGTVYNYRTSGMQFCVK.M	[836-858]
EGF_HUMAN	COMMON CONTAMINANT!	0		1	1	1	1	1207	133.9	5.88	1		1
	Confidence	Annotated Sequence	Modifications	# Protein Groups	# Proteins	# PSMs	Master Protein Accessions	Positions in Master Proteins	Modifications in Master Proteins	# Missed Cleavages	Theo. MH+ [Da]	Confidence (by Search Engine): A2 Sequest HT (Apo)	Confidence (by Search Engine): B2 Sequest HT (DI-548)	XCorr (by Search Engine): A2 Sequest HT (Apo)	XCorr (by Search Engine): B2 Sequest HT (DI-548)	Sequence in Protein	Positions in Proteins
	High	[K].WWELRHAGHGQQQK.[V]	2xDeamidated [Q12; Q13]	1	1	1	EGF_HUMAN	EGF_HUMAN [1019-1032]		1	1762.84	High	Low	0.84	0.39	K.WWELRHAGHGQQQK.V	[1019-1032]

## Sheet: Supplementary Figure 23
	HO-1:					NQO1:
		1	1				1	1
		1.5	1.6				2.3	2
		1.7	1.9				2.7	2.6
		2.4	3.9				19.3	16

## Sheet: Supplementary Figure 24
U2OS:	conc	DI-1548DD			DI-1548DD			DI-591 (100 nM)			MLN4924
	1000	87.9032	86.9355	90.9677	95.1316	97.1053	98.2895	111.127	85.7746	84.9296	20.9634	34.8293	26.6585
	300	93.3871	100.645	115.323	103.684	90.921	92.2368	91.5493	99.0141	115.211	47.5122	35	24.2561
	100	101.936	116.29	93.3871	108.684	93.421	101.974	95.2113	89.4366	112.958	50.7561	49.6951	43.1707
	30	105.484	107.903	86.4516	118.158	95.5263	92.6316	96.9014	89.8591	110.282	97.3171	105.122	104.756
	10	90.3226	103.064	106.613	109.342	93.2895	98.1579	92.8169	93.8028	113.521	108.171	107.561	98.1707
	3										108.902	87.9268	99.0244
MDA-MB-231:	conc	DI-1548			DI-1548DD			DI-591			MLN4924
	1000	77.0115	107.241	112.414	105.329	127.049	101.954	102.644	102.644	94.9425	13.6559	18.2796	26.5591
	300	87.0115	106.207	84.7126	104.453	97.7869	103.793	105.517	106.667	104.713	25.4839	28.4946	44.3011
	100	97.2414	102.874	99.4253	103.504	112.459	97.8161	100.345	97.5862	108.506	43.4409	59.6774	48.8172
	30	105.172	104.754	102.705	107.869	102.295	109.77	108.276	97.3563	113.218	78.8172	84.086	84.3011
	10	103.908	110.805	88.1609	93.5632	111.264	113.448	101.954	101.609	94.2529	98.172	109.785	104.516
	3										106.333	94.1379	99.1954
HCT116:	conc	DI-1548			DI-1548DD			DI-591			MLN4924
	1000	77.0115	107.241	112.414	79.7196	96.8224	90.3738	100.085	92.0359	94.3182	27.6126	32.8022	29.945
	300	87.0115	106.207	84.7126	79.5327	97.5701	109.546	107.521	85.6886	90.9009	26.4865	39.0549	40.989
	100	97.2414	102.874	99.4253	87.757	96.6355	107.727	103.333	79.1617	92.6577	42.5676	63.1319	54.6212
	30	105.172	104.754	102.705	80.7477	101.215	108.939	103.675	96.2874	90.0451	106.171	98.1868	105.151
	10	103.908	110.805	88.1609	107.009	94.2056	90	94.7863	106.766	94.2793	117.613	99.5045	108.03
	3				96.8972	101.869	103.551	106.068	106.647	106.287	102.658	93.0769	97.803
KYSE70:	conc	DI-1548			MLN4924			DI-1548DD
	1000	64.6226	79.9057	54.5868	31.0331	29.2149		88.731	70.4569	63.3503
	300	94.1038	88.5377	82.0661	41.9008	39.3388		86.0914	84.7716	87.9695
	100	99.3868	94.5283	108.512	59.5455	57.9752		126.65	80.7614	115.736
	30	104.387	98.066	96.6942	76.405	82.3967		109.174	90.4505	111.396
	10	99.434	103.349	104.463	109.917	116.984	100.041	101.942	101.216	98.6937
	3				119.091	98.7603	92.6446

[truncated: 4 more sheets: Supplementary Figure 25, Supplementary Table 2 (A and B), Supplementary Table 4 (A and B), Supplementary Table 5 (A and B]
